# Supplementary material for: Evidence for maintenance of sex determinants but not of sexual stages in red yeasts, a group of early diverged basidiomycetes
Source: BMC Evol Biol. 2011 Aug 31;11:249. doi: 10.1186/1471-2148-11-249 (PMC3236058; doi:10.1186/1471-2148-11-249)
Supplement: Additional file 6 — Supplementary Files 1. Files used to construct the phylogenetic tree represented in Figure 1 (alignment file: "Fig1Align.fas"; Tree files: "Fig1TreeNewick.nwk ", "Fig1TreeNexus.nex", and "Fig1TreeRootNexus.nex"). Supplementary Files 2. Files used to construct the phylogenetic trees represented in Figure 2 (alignment file for Ste3a1: "Fig2A1Align.fas"; Tree files: "Fig2A1TreeNewick.nwk", "Fig2A1TreeNexus.nex", "Fig2A1TreeRootNexus.nex"; alignment file for Ste3a2: "Fig2A2Align.fas"; Tree files: "Fig2A2TreeNewick.nwk", "Fig2A2TreeNexus.nex", "Fig2A2TreeRootNexus.nex"). Supplementary Files 3. Files used to construct the phylogenetic tree represented in Figure 4 (alignment file: "Fig4Align.fas"; Tree files: "Fig4TreeNewick.nwk", "Fig4TreeRootNexus.nex"). Nexus files can be viewed by Mesquite software http://mesquiteproject.org/mesquite/download/download.html). [file 1471-2148-11-249-S6.ZIP]

Archive with 19 entries (15 files):
- Additional_File_6/
- Additional_File_6/Supplementary_Files_1/
- Additional_File_6/Supplementary_Files_1/Fig1Align.fas.fas
- Additional_File_6/Supplementary_Files_1/Fig1TreeNewick.nwk.nwk
- Additional_File_6/Supplementary_Files_1/Fig1TreeNexus.nex.nex
- Additional_File_6/Supplementary_Files_1/Fig1TreeRootNexus.nex.nex
- Additional_File_6/Supplementary_Files_2/
- Additional_File_6/Supplementary_Files_2/Fig2A1Align.fas.fas
- Additional_File_6/Supplementary_Files_2/Fig2A1TreeNewick.nwk.nwk
- Additional_File_6/Supplementary_Files_2/Fig2A1TreeNexus.nex.nex
- Additional_File_6/Supplementary_Files_2/Fig2A1TreeRootNexus.nex.nex
- Additional_File_6/Supplementary_Files_2/Fig2A2Align.fas.fas
- Additional_File_6/Supplementary_Files_2/Fig2A2TreeNewick.nwk
- Additional_File_6/Supplementary_Files_2/Fig2A2TreeNexus.nex
- Additional_File_6/Supplementary_Files_2/Fig2A2TreeRootNexus.nex
- Additional_File_6/Supplementary_Files_3/
- Additional_File_6/Supplementary_Files_3/Fig4Align.fas.fas
- Additional_File_6/Supplementary_Files_3/Fig4TreeNewick.nwk.nwk
- Additional_File_6/Supplementary_Files_3/Fig4TreeRootNexus.nex.nex
