# Supplementary material for: Evidence for maintenance of sex determinants but not of sexual stages in red yeasts, a group of early diverged basidiomycetes
Source: BMC Evol Biol. 2011 Aug 31;11:249. doi: 10.1186/1471-2148-11-249 (PMC3236058; doi:10.1186/1471-2148-11-249)
Supplement: Additional file 6 — Supplementary Files 1. Files used to construct the phylogenetic tree represented in Figure 1 (alignment file: "Fig1Align.fas"; Tree files: "Fig1TreeNewick.nwk ", "Fig1TreeNexus.nex", and "Fig1TreeRootNexus.nex"). Supplementary Files 2. Files used to construct the phylogenetic trees represented in Figure 2 (alignment file for Ste3a1: "Fig2A1Align.fas"; Tree files: "Fig2A1TreeNewick.nwk", "Fig2A1TreeNexus.nex", "Fig2A1TreeRootNexus.nex"; alignment file for Ste3a2: "Fig2A2Align.fas"; Tree files: "Fig2A2TreeNewick.nwk", "Fig2A2TreeNexus.nex", "Fig2A2TreeRootNexus.nex"). Supplementary Files 3. Files used to construct the phylogenetic tree represented in Figure 4 (alignment file: "Fig4Align.fas"; Tree files: "Fig4TreeNewick.nwk", "Fig4TreeRootNexus.nex"). Nexus files can be viewed by Mesquite software http://mesquiteproject.org/mesquite/download/download.html). [file 1471-2148-11-249-S6.ZIP › Additional_File_6/Supplementary_Files_1/Fig1Align.fas.fas]

>Rbab_CBS7808T
GGGAAGAGCTCAAATTTATAATCTGGCACCTTCGGTGTCCGAGTTGTAATCTC-TAGAAG
TGTTTTCCGCGT-TGGACCGCACACAAGTCTGTTGGAATACAGCGGCATAGTGGTGAAAC
CCCCGTATATGGTGCGGACGCCCAGCGCTTTGTGATA-CACTTTCAATGAGTCGAGTTGT
TTGGGAATGCAGCTCAAATTGGGTGGTAAATT-CCATCTAAAGCTAAATATTGGCGAGAG
ACCGATAGCGAACAAGTACCGTGAGGGAAAGATGAAAAGCACTTTGGAAAGAGAGTTAAC
AGTACGTGAAATTGTTGGAAGGGAAACGCTTGAAGTCAGACTTGCTTGCCGGAGCTTG--
-------------CTTCGGTTTGCAGGCCAGCATCAGTTTTTCGGGG-TGGATAATGACG
GTTTGAAGGTAGCAGTCTCG-GCTGTGTTATAGCTTTCCGTTGGATACATCCTGGGGGAC
TGAGG-AACGCAGCGTGCTTT-TTGCGAAAGACTCGTCTTTTTCACGCTTAGGATGCTGG
TGGAANNNGTGAA-T-CTAGGACGTCCAA-CTTAACTTGGAGTCCGAACT-CTCACTTTC
TAA-CCCTGTGCATC-TGTT--AA-TT------GGAATAGTAGCT--CTTC--GGAGTGA
ACCACCATT---CACTTATA-AAACACA--AAGTCTATGA-ATGTATAC-AAATTTATAA
C----AAAACAAAACTTTCAACAACGGATCTCTTGGCTCTCGCATCGATGAAGAACGCAG
CGAAATGCGATACGTAATGTGAATTGCAGAATTCAGTGAATCATCGAATCTTTGAACGCA
CCTTGCGCTCCCTGGTATTCCGGGGAGCATGCCTGTT-TGAGTGTCATGAAATCTTCAAC
CCACCTCTTTCTTAGT----GAATCTGGTGGTGCTTGGTTTCTGAGCGCT--GCTCTGCT
TCG------GCTT-AGCTCGTTCGTAATGCATTAGCATCCGCAACCGAA-CTTCGGATTG
ACTTGGCGTAATAGACTATTCGCTGAGGA-TTCTAGTTT----ACTAGAGCCGAGTTG--
GGTTA-------AAGGAAGCTCCTAA----TCCTAAA--GTCTATTT
>Rbab_CBS7809
GGGAAGAGCTCAAATTTATAATCTGGCACCTTCGGTGTCCGAGTTGTAATCTC-TAGAAG
TGTTTTCCGCGT-TGGACCGCACACAAGTCTGTTGGAATACAGCGGCATAGTGGTGAAAC
CCCCGTATATGGTGCGGACGCCCAGCGCTTTGTGATA-CACTTTCAATGAGTCGAGTTGT
TTGGGAATGCAGCTCAAATTGGGTGGTAAATT-CCATCTAAAGCTAAATATTGGCGAGAG
ACCGATAGCGAACAAGTACCGTGAGGGAAAGATGAAAAGCACTTTGGAAAGAGAGTTAAC
AGTACGTGAAATTGTTGGAAGGGAAACGCTTGAAGTCAGACTTGCTTGCCGGAGCTTG--
-------------CTTCGGTTTGCAGGCCAGCATCAGTTTTCCGGGG-TGGATAATGACG
GTTTGAAGGTAGCAGTCTCG-GCTGTGTTATAGCTTTCCGTTGGATACATCCTGGGGGAC
TGAGG-AACGCAGCGTGCTTT-TTGCGAAAGACTCGTCTTTTTCACGCTTAGGATGCTGG
TGGAANNNGTGAA-T-CTAGGACGTCCAA-CTTAACTTGGAGTCCGAACT-CTCACTTTC
TAA-CCCTGTGCATC-TGTT--AA-TT------GGAATAGTAGCT--CTTC--GGAGTGA
ACCACCATT---CACTTATA-AAACACA--AAGTCTATGA-ATGTATAC-AAATTTATAA
C----AAAACAAAACTTTCAACAACGGATCTCTTGGCTCTCGCATCGATGAAGAACGCAG
CGAAATGCGATACGTAATGTGAATTGCAGAATTCAGTGAATCATCGAATCTTTGAACGCA
CCTTGCGCTCCTTGGTATTCCGAGGAGCATGCCTGTT-TGAGTGTCATGAAATCTTCAAC
CCACCTCTTTCTTAGT----GAATCTGGTGGTGCTTGGTTTCTGAGCGCT--GCTCTGCT
TCG------GCTT-AGCTCGTTCGTAATGCATTAGCATCCGCAACCGAA-CTTCGGATTG
ACTTGGCGTAATAGACTATTCGCTGAGGA-TTCTAGTTT----ACTAGAGCCGAGTTG--
GGTTA-------AAGGAAGCTCCTAA----TCCTAAA--GTCTATTT
>Rbab_PYCC4915
GGGAAGAGCTCAAATTTATAATCTGGCACCTTCGGTGTCCGAGTTGTAATCTC-TAGAAG
TGTTTTCCGCGT-TGGACCGCACACAAGTCTGTTGGAATACAGCGGCATAGTGGTGAAAC
CCCCGTATATGGTGCGGACGCCCAGCGCTTTGTGATA-CACTTTCAATGAGTCGAGTTGT
TTGGGAATGCAGCTCAAATTGGGTGGTAAATT-CCATCTAAAGCTAAATATTGGCGAGAG
ACCGATAGCGAACAAGTACCGTGAGGGAAAGATGAAAAGCACTTTGGAAAGAGAGTTAAC
AGTACGTGAAATTGTTGGAAGGGAAACGCTTGAAGTCAGACTTGCTTGCCGGAGCTTG--
-------------CTTCGGTTTGCAGGCCAGCATCAGTTTTCCGGGG-TGGATAATGACG
GTTTGAAGGTAGCAGTCTCG-GCTGTGTTATAGCTTTCCGTTGGATACATCCTGGGGGAC
TGAGG-AACGCAGCGTGCTTT-TTGCGAAAGACTCGTCTTTTTCACGCTTAGGATGCTGG
TGGAANNNGTGAA-T-CTAGGACGTCCAA-CTTAACTTGGAGTCCGAACT-CTCACTTTC
TAA-CCCTGTGCATC-TGTT--AA-TT------GGAATAGTAGCT--CTTC--GGAGTGA
ACCACCATT---CACTTATA-AAACACA--AAGTCTATGA-ATGTATAC-AAATTTATAA
C----AAAACAAAACTTTCAACAACGGATCTCTTGGCTCTCGCATCGATGAAGAACGCAG
CGAAATGCGATACGTAATGTGAATTGCAGAATTCAGTGAATCATCGAATCTTTGAACGCA
CCTTGCGCTCCTTGGTATTCCGAGGAGCATGCCTGTT-TGAGTGTCATGAAATCTTCAAC
CCACCTCTTTCTTAGT----GAATCTGGTGGTGCTTGGTTTCTGAGCGCT--GCTCTGCT
TCG------GCTT-AGCTCGTTCGTAATGCATTAGCATCCGCAACCGAA-CTTCGGATTG
ACTTGGCGTAATAGACTATTCGCTGAGGA-TTCTAGTTT----ACTAGAGCCGAGTTG--
GGTTA-------AAGGAAGCTCCTAA----TCCTAAA--GTCTATTT
>Rhglu_CBS20T
GGGAAGAGCTCAAATTTATAATCTGGCACCTTCGGTGTCCGAGTTGTAATCTC-TAGAAG
TGTTTTCCGCGT-TGGACCGCACACAAGTCTGTTGGAATACAGCGGCATAGTGGTGAAAC
CCCCGTATATGGTGCGGACGCCCAGCGCTTTGTGATA-CACTTTCAATGAGTCGAGTTGT
TTGGGAATGCAGCTCAAATTGGGTGGTAAATT-CCATCTAAAGCTAAATATTGGCGAGAG
ACCGATAGCGAACAAGTACCGTGAGGGAAAGATGAAAAGCACTTTGGAAAGAGAGTTAAC
AGTACGTGAAATTGTTGGAAGGGAAACGCTTGAAGTCAGACTTGCTTGCCGGAGCTTG--
-------------CTTCGGTTTGCAGGCCAGCATCAGTTTTCCGGGG-TGGATAATAACG
GTTTGAAGGTAGCAGTCTCG-GCTGTGTTATAGCTTTCCGTTGGATACATCCTGGGGGAC
TGAGG-AACGCAGCGTGCTTT-TTGCGAAAGACTCGTCTTTTTCACGCTTAGGATGCTGG
TGGAANNNGTGAA-T-ATAGGACGTCCAA-CTTAACTTGGAGTCCGAACT-CTCACTTTC
TAA-CCCTGTGCATC-TGTT--AA-TT------GGACTAGTAGCT--CTTC--GGAGTGA
ACCGCCATT---CACTTATA-AA-CACA--AAGTCTATGA-ATGTATAC-AAATTTATAA
C----AAAACAAAACTTTCAACAACGGATCTCTTGGCTCTCGCATCGATGAAGAACGCAG
CGAAATGCGATACGTAATGTGAATTGCAGAATTCAGTGAATCATCGAATCTTTGAACGCA
CCTTGCGCTCCTTGGTATTCCGAGGAGCATGCCTGTT-TGAGTGTCATGAAATCTTCAAC
CCACCTCTTTCTTAGT----GAATCTGGTGGTGCTTGGTTTCTGAGCGCT--GCTCTGCT
TCG------GCTT-AGCTCGTTCGTAATGCATTAGCATCCGCAACCGAA-CTTCGGATTG
ACTTGGCGTAATAGACTATTCGCTGAGGA-TTCTAGTTT----ACTAGAGCCGAGTTG--
GGTTA-------AAGGAAGCTCCTAA----TCCTAAA--GTCTATTT
>Rhglu_PYCC5599
GGGAAGAGCTCAAATTTATAATCTGGCACCTTCGGTGTCCGAGTTGTAATCTC-TAGAAG
TGTTTTCCGCGT-TGGACCGCACACAAGTCTGTTGGAATACAGCGGCATAGTGGTGAAAC
CCCCGTATATGGTGCGGACGCCCAGCGCTTTGTGATA-CACTTTCAATGAGTCGAGTTGT
TTGGGAATGCAGCTCAAATTGGGTGGTAAATT-CCATCTAAAGCTAAATATTGGCGAGAG
ACCGATAGCGAACAAGTACCGTGAGGGAAAGATGAAAAGCACTTTGGAAAGAGAGTTAAC
AGTACGTGAAATTGTTGGAAGGGAAACGCTTGAAGTCAGACTTGCTTGCCGGAGCTTG--
-------------CTTCGGTTTGCAGGCCAGCATCAGTTTTCCGGGG-TGGATAATAACG
GTTTGAAGGTAGCAGTCTCG-GCTGTGTTATAGCTTTCCGTTGGATACATCCTGGGGGAC
TGAGG-AACGCAGCGTGCTTT-TTGCGAAAGACTCGTCTTTTTCACGCTTAGGATGCTGG
TGGAANNNGTGAA-T-ATAGGACGTCCAA-CTTAACTTGGAGTCCGAACT-CTCACTTTC
TAA-CCCTGTGCATC-TGTT--AA-TT------GGACTAGTAGCT--CTTC--GGAGTGA
ACCGCCATT---CACTTATA-AA-CACA--AAGTCTATGA-ATGTATAC-AAATTTATAA
C----AAAACAAAACTTTCAACAACGGATCTCTTGGCTCTCGCATCGATGAAGAACGCAG
CGAAATGCGATACGTAATGTGAATTGCAGAATTCAGTGAATCATCGAATCTTTGAACGCA
CCTTGCGCTCCTTGGTATTCCGAGGAGCATGCCTGTT-TGAGTGTCATGAAATCTTCAAC
CCACCTCTTTCTTAGT----GAATCTGGTGGTGCTTGGTTTCTGAGCGCT--GCTCTGCT
TCG------GCTT-AGCTCGTTCGTAATGCATTAGCATCCGCAACCGAA-CTTCGGATTG
ACTTGGCGTAATAGACTATTCGCTGAGGA-TTCTAGTTT----ACTAGAGCCGAGTTG--
GGTTA-------AAGGAAGCTCCTAA----TCCTAAA--GTCTATTT
>Rhglu_JCM3970
GGGAAGAGCTCAAATTTATAATCTGGCACCTTCGGTGTCCGAGTTGTAATCTC-TAGAAG
TGTTTTCCGCGT-TGGACCGCACACAAGTCTGTTGGAATACAGCGGCATAGTGGTGAAAC
CCCCGTATATGGTGCGGACGCCCAGCGCTTTGTGATA-CACTTTCAATGAGTCGAGTTGT
TTGGGAATGCAGCTCAAATTGGGTGGTAAATT-CCATCTAAAGCTAAATATTGGCGAGAG
ACCGATAGCGAACAAGTACCGTGAGGGAAAGATGAAAAGCACTTTGGAAAGAGAGTTAAC
AGTACGTGAAATTGTTGGAAGGGAAACGCTTGAAGTCAGACTTGCTTGCCGGAGCTTG--
-------------CTTCGGTTTGCAGGCCAGCATCAGTTTTCCGGGG-TGGATAATAACG
GTTTGAAGGTAGCAGTCTCG-GCTGTGTTATAGCTTTCCGTTGGATACATCCTGGGGGAC
TGAGG-AACGCAGCGTGCTTT-TTGCGAAAGACTCGTCTTTTTCACGCTTAGGATGCTGG
TGGAANNNGTGAA-T-ATAGGACGTCCAA-CTTAACTTGGAGTCCGAACT-CTCACTTTC
TAA-CCCTGTGCATC-TGTT--AA-TT------GGACTAGTAGCT--CTTC--GGAGTGA
ACCGCCATT---CACTTATA-AA-CACA--AAGTCTATGA-ATGTATAC-AAATTTATAA
C----AAAACAAAACTTTCAACAACGGATCTCTTGGCTCTCGCATCGATGAAGAACGCAG
CGAAATGCGATACGTAATGTGAATTGCAGAATTCAGTGAATCATCGAATCTTTGAACGCA
CCTTGCGCTCCTTGGTATTCCGAGGAGCATGCCTGTT-TGAGTGTCATGAAATCTTCAAC
CCACCTCTTTCTTAGT----GAATCTGGTGGTGCTTGGTTTCTGAGCGCT--GCTCTGCT
TCG------GCTT-AGCTCGTTCGTAATGCATTAGCATCCGCAACCGAA-CTTCGGATTG
ACTTGGCGTAATAGACTATTCGCTGAGGA-TTCTAGTTT----ACTAGAGCCGAGTTG--
GGTTA-------AAGGAAGCTCCTAA----TCCTAAA--GTCTATTT
>Rhgra_CBS2826
GGGAAGAGCTCAAATTTATAATCTGGCACCTTCGGTGTCCGAGTTGTAATCTC-TAGAAG
TGTTTTCCGCGT-TGGACCGCACACAAGTCTGTTGGAATACAGCGGCATAGTGGTGAAAC
CCCCGTATATGGTGCGGACGCCCAGCGCTTTGTGATA-CACTTTCAATGAGTCGAGTTGT
TTGGGAATGCAGCTCAAATTGGGTGGTAAATT-CCATCTAAAGCTAAATATTGGCGAGAG
ACCGATAGCGAACAAGTACCGTGAGGGAAAGATGAAAAGCACTTTGGAAAGAGAGTTAAC
AGTACGTGAAATTGTTGGAAGGGAAACGCTTGAAGTCAGACTTGCTTGCCGGAGCTTG--
-------------CTTCGGTTTGCAGGCCAGCATCAGTTTTCCGGGG-TGGATAATGACG
GTTTGAAGGTAGCAGTCTCG-GCTGTGTTATAGCTTTCCGTTGGATACATCCTGGGGGAC
TGAGG-AACGCAGCGTGCTTT-TTGCGAAAGACTCGTCTTTTTCACGCTTAGGATGCTGG
TGGAANNNGTGAA-T-CTAGGACGTCCAA-CTTAACTTGGAGTCCGAACT-CTCACTTTC
TAA-CCCTGTGCATC-TGTT--AAATT------GGACTAGTAGCT--CTTC--GGAGTGA
ACCGCCATT---CACTTATA-AA-CACA--AAGTCTATGA-ATGTATAC-AAATTTATAA
C----AAAACAAAACTTTCAACAACGGATCTCTTGGCTCTCGCATCGATGAAGAACGCAG
CGAAATGCGATACGTAATGTGAATTGCAGAATTCAGTGAATCATCGAATCTTTGAACGCA
CCTTGCGCTCCTTGGTATTCCGAGGAGCATGCCTGTT-TGAGTGTCATGAAATCTTCAAC
CCACCTCTTTCTTAGT----GAATCTGGTGGTGCTTGGTTTCTGAGCGCT--GCTCTGCT
TCG------GCTT-AGCTCGTTCGTAATGCATTAGCATCCGCAACCGAA-CTTCGGATTG
ACTTGGCGTAATAGACTATTCGCTGAGGA-TTCTAGTTTT---ACTAGAGCCGAGTTG--
GGTTA-------AAGGAAGCTCCTAA----TCCTAAA--GTCTATTT
>Rhgra_CBS3043
GGGAAGAGCTCAAATTTATAATCTGGCACCTTCGGTGTCCGAGTTGTAATCTC-TAGAAG
TGTTTTCCGCGT-TGGACCGCACACAAGTCTGTTGGAATACAGCGGCATAGTGGTGAAAC
CCCCGTATATGGTGCGGACGCCCAGCGCTTTGTGATA-CACTTTCAATGAGTCGAGTTGT
TTGGGAATGCAGCTCAAATTGGGTGGTAAATT-CCATCTAAAGCTAAATATTGGCGAGAG
ACCGATAGCGAACAAGTACCGTGAGGGAAAGATGAAAAGCACTTTGGAAAGAGAGTTAAC
AGTACGTGAAATTGTTGGAAGGGAAACGCTTGAAGTCAGACTTGCTTGCCGGAGCTTG--
-------------CTTCGGTTTGCAGGCCAGCATCAGTTTTCCGGGG-TGGATAATGACG
GTTTGAAGGTAGCAGTCTCG-GCTGTGTTATAGCTTTCCGTTGGATACATCCTGGGGGAC
TGAGG-AACGCAGCGTGCTTT-TTGCGAAAGACTCGTCTTTTTCACGCTTAGGATGCTGG
TGGAANNNGTGAA-T-CTAGGACGTCCAA-CTTAACTTGGAGTCCGAACT-CTCACTTTC
TAA-CCCTGTGCATC-TGTT--AAATT------GGACTAGTAGCT--CTTC--GGAGTGA
ACCGCCATT---CACTTATA-AA-CACA--AAGTCTATGA-ATGTATAC-AAATTTATAA
C----AAAACAAAACTTTCAACAACGGATCTCTTGGCTCTCGCATCGATGAAGAACGCAG
CGAAATGCGATACGTAATGTGAATTGCAGAATTCAGTGAATCATCGAATCTTTGAACGCA
CCTTGCGCTCCTTGGTATTCCGAGGAGCATGCCTGTT-TGAGTGTCATGAAATCTTCAAC
CCACCTCTTTCTTAGT----GAATCTGGTGGTGCTTGGTTTCTGAGCGCT--GCTCTGCT
TCG------GCTT-AGCTCGTTCGTAATGCATTAGCATCCGCAACCGAA-CTTCGGATTG
ACTTGGCGTAATAGACTATTCGCTGAGGA-TTCTAGTTTT---ACTAGAGCCGAGTTG--
GGTTA-------AAGGAAGCTCCTAA----TCCTAAA--GTCTATTT
>Rhgra_C13A1
GGGAAGAGCTCAAATTTATAATCTGGCACCTTCGGTGTCCGAGTTGTAATCTC-TAGAAG
TGTTTTCCGCGT-TGGACCGCACACAAGTCTGTTGGAATACAGCGGCATAGTGGTGAAAC
CCCCGTATATGGTGCGGACGCCCAACGCTTTGTGATA-CACTTTCAATGAGTCGAGTTGT
TTGGGAATGCAGCTCAAATTGGGTGGTAAATT-CCATCTAAAGCTAAATATTGGCGAGAG
ACCGATAGCGAACAAGTACCGTGAGGGAAAGATGAAAAGCACTTTGGAAAGAGAGTTAAC
AGTACGTGAAATTGTTGGAAGGGAAACGCTTGAAGTCAGACTTGCTTGCCGGAGCTTG--
-------------CTTCGGTTTGCAGGCCAGCATCAGTTTTCCGGGG-TGGATAATAACG
GTTTGAAGGTAGCAGTCTCG-GCTGTGTTATAGCTTTCCGTTGGATACATCCTGGGGGAC
TGAGG-AACGCAGCGTGCTTT-TTGCGAAAGACTCGTCTTTTTCACGCTTAGGATGCTGG
TGGAANNNGTGAA-T-CTAGGACGTCCAA-CTTAACTTGGAGTCCGAACT-CTCACTTTC
TAA-CCCTGTGCATC-TGTT--AAATT------GGACTAGTAGCT--CTTC--GGAGTGA
ACCGCCATT---CACTTATA-AA-CACA--AAGTCTATGA-ATGTATAC-AAATTTATAA
C----AAAACAAAACTTTCAACAACGGATCTCTTGGCTCTCGCATCGATGAAGAACGCAG
CGAAATGCGATACGTAATGTGAATTGCAGAATTCAGTGAATCATCGAATCTTTGAACGCA
CCTTGCGCTCCTTGGTATTCCGAGGAGCATGCCTGTT-TGAGTGTCATGAAATCTTCAAC
CCACCTCTTTCTTAGT----GAATCTGGTGGTGCTTGGTTTCTGAGCGCT--GCTCTGCT
TCG------GCTT-AGCTCGTTCGTAATGCATTAGCATCCGCAACCGAA-CTTCGGATTG
ACTTGGCGTAATAGACTATTCGCTGAGGA-TTCTAGTTT----ACTAGAGCCGAGTTG--
GGTTA-------AAGGAAGCTCCTAA----TCCTAAA--GTCTATTT
>Rdio_CBS6085
GGGAAGAGCTCAAATTTATAATCTGGCACCTTCGGTGTCCGAGTTGTAATCTC-TAGAAG
TGTTTTTCGCGT-TGGACCGCACACAAGTCTGTTGGAATACAGCGGCATAGTGGTGAAAC
CCCCGTATATGGTGCGGACGCCCAGCGCTTTGTGATA-CACTTTCAATGAGTCGAGTTGT
TTGGGAATGCAGCTCAAATTGGGTGGTAAATT-CCATCTAAAGCTAAATATTGGCGAGAG
ACCGATAGCGAACAAGTACCGTGAGGGAAAGATGAAAAGCACTTTGGAAAGAGAGTTAAC
AGTACGTGAAATTGTTGGAAGGGAAACGCTTGAAGTCAGACTTGCTTGCCGGAGCTTG--
-------------CTTCGGTTTGCAGGCCAGCATCAGTTTTCCGGGG-TGGATAATGACG
GTTTGAAGGTAGCAGTCTCG-GCTGTGTTATAGCTTTCCGTTGGATACGCCCTGGGGGAC
TGAGG-AACGCAGCGTGCTTT-TTGCGAAAGACTCGTCTTTTTCACGCTTAGGATGCTGG
TGGAANNNGTGAA-T-CTAGGACGTCCAA-CTTAACTTGGAGTCCGAACT-CTCACTTTC
TAA-CCCTGTGCATC-TGTTTTAAAAT------TGGCTAGTAGCT--CTTC--GGAGTGA
ACCACCATTTTTCACTTATACAAACACA--AAGTCTATGA-ATGTAAGC-AAATTTATAA
C----AAAACAAAACTTTCAACAACGGATCTCTTGGCTCTCGCATCGATGAAGAACGCAG
CGAAATGCGATACGTAATGTGAATTGCAGAATTCAGTGAATCATCGAATCTTTGAACGCA
CCTTGCGCTCCTTGGTATTCCGAGGAGCATGCCTGTT-TGAGTGTCATGAAATCTTCAAC
CCACCTCTTTCTTAGT----GAATCTGGTGGTGCTTGGTTTCTGAGCGCT--GCTCTGCT
TCG------GCTT-AGCTCGTTCGTAATGCATTAGCATCCGCAACCGAAACTTCGGATTG
ACTTGGCGTAATAGACTATTCGCTGAGGA-TTCCAGACTT-GTTCTGGAGCCGAGTTG--
GGTTA-------AAGGAAGCTTCTAA----TCCTAAA--GTCTATTT
>Rdio_CBS6084
GGGAAGAGCTCAAATTTATAATCTGGCACCTTCGGTGTCCGAGTTGTAATCTC-TAGAAG
TGTTTTCCGCGT-TGGACCGCACACAAGTCTGTTGGAATACAGCGGCATAGTGGTGAAAC
CCCCGTATATGGTGCGGACGCCCAGCGCTTTGTGATA-CACTTTCAATGAGTCGAGTTGT
TTGGGAATGCAGCTCAAATTGGGTGGTAAATT-CCATCTAAAGCTAAATATTGGCGAGAG
ACCGATAGCGAACAAGTACCGTGAGGGAAAGATGAAAAGCACTTTGGAAAGAGAGTTAAC
AGTACGTGAAATTGTTGGAAGGGAAACGCTTGAAGTCAGACTTGCTTGCCGGAGCTTG--
-------------CTTCGGTTTGCAGGCCAGCATCAGTTTTCCGGGG-TGGATAATGACG
GTTTGAAGGTAGCAGTCTCG-GCTGTGTTATAGCTTTCCGTTGGATACGCCCTGGGGGAC
TGAGG-AACGCAGCGTGCTTT-TTGCGAAAGACTCGTCTTTTTCACGCTTAGGATGCTGG
TGGAANNNGTGAA-T-CTAGGACGTCCAA-CTTAACTTGGAGTCCGAACT-CTCACTTTC
TAA-CCCTGTGCATC-TGTTTTAAAAT------TGGCTAGTAGCT--CTTC--GGAGCGA
ACCACCATTTTTCACTTATACAAACACA--AAGTCTATGA-ATGTAAAC-AAATTTATAA
C----AAAACAAAACTTTCAACAACGGATCTCTTGGCTCTCGCATCGATGAAGAACGCAG
CGAAATGCGATACGTAATGTGAATTGCAGAATTCAGTGAATCATCGAATCTTTGAACGCA
CCTTGCGCTCCTTGGTATTCCGAGGAGCATGCCTGTT-TGAGTGTCATGAAATCTTCAAC
CCACCTCTTTCTTAGT----GAATCTGGTGGTGCTTGGTTTCTGAGCGCT--GCTCTGCT
TCG------GCTT-AGCTCGTTCGTAATGCATTAGCATCCGCAACCGAAACTTCGGATTG
ACTTGGCGTAATAGACTATTCGCTGAGGA-TTCCAGACTT-GTTCTGGAGCCGAGTTG--
GGTTA-------AAGGAAGCTTCTAA----TCCTAAA--GTCTATTT
>Rhpin_PYCC4826
GGGAAGAGCTCAAATTTATAATCTGGCACCTTCGGTGTCCGAGTTGTAATCTC-TAGAAG
TGTTTTCCGCGT-TGGACCGCACACAAGTCTGTTGGAATACAGCGGCATAGTGGTGAAAC
CCCCGTATACGGTGCGGACGCCCAGCGCTTTGTGATA-CACTTTCAAAGAGTCGAGTTGT
TTGGGAATGCAGCTCAAATTGGGTGGTAAATT-CCATCTAAAGCTAAATATTGGCGAGAG
ACCGATAGCGAACAAGTACCGTGAGGGAAAGATGAAAAGCACTTTGGAAAGAGAGTTAAC
AGTACGTGAAATTGTTGGAAGGGAAACGCTTGAAGTCAGACTTGCTTGCCGGAGCTTG--
-------------CTTCGGTTTGCAGGCCAGCATCAGTTTTTCGGGG-TGGATAATGGCG
GTTTGAAGGTAGCAGCCTCGTGCTGTGTTATAGCTTTCCGCTGGATACATCCTGGGGGAC
TGAGG-AACGCAGCGTGCTTT-TTGCGAAGGTTTCGACCTTTTCACGCTTAGGATGCTGG
TGGAANNNGTGAA-T-CTAGGACGTCCAA-CTTAACTTGGAGTCCGAACT-CTCACTTTC
TAA-CCCTGTGCATC-TGTTT-AA--T------TGGTTAGTAGCT--CTCC--GGAGTGA
ACT-CCATT---CACTTATA-AAACACA--AAGTCTATGA-ATGTATAC-AAATTTATAA
C----AAAACAAAACTTTCAACAACGGATCTCTTGGCTCTCGCATCGATGAAGAACGCAG
CGAAATGCGATACGTAATGTGAATTGCAGAATTCAGTGAATCATCGAATCTTTGAACGCA
CCTTGCGCTCCTTGGTATTCCGAGGAGCATGCCTGTT-TGAGTGTCATGAAATCTTCAAC
CCACCTCTTTCTTAGT----GAATCTGGTGGTGCTTGGTTTCTGAGCGCT--GCTCTGCT
TCG------GCTC-AGCTCGTTCGTAATGCATTAGCATCCGCAACCAAA-CTTCGGATTG
ACTTGGCGTAATAGACTATTCGCTGAGGA-TTCTAGTCTC-TGACTGGAGCCGGGTTG--
GGTTA-------AAGGAAGCTTCTAA----TCCTAAA--GTCTATTT
>Rkra_PYCC4818
GGGAAGAGCTCAAATTTATAATCTGGCACCTTCGGTGTCCGAGTTGTAATCTC-TAGAAG
TGTTTTCCGCGT-TGGACCGCACACAAGTCTGTTGGAATACAGCGGCACAGTGGTGATAC
CCCCGTACACGGTGCGGACGCCCAGCGCTTTGTGATA-CACTTTCAATGAGTCGAGTTGT
TTGGGAATGCAGCTCAAATTGGGTGGTAAATT-CCATCTAAAGCTAAATATTGGCGAGAG
ACCGATAGCGAACAAGTACCGTGAGGGAAAGATGAAAAGCACTTTGGAAAGAGAGTTAAC
AGTACGTGAAATTGTTGGAAGGGAAACGCTTGAAGTCAGACTTGCTTGCCGGAGCTTG--
-------------CTTCGGTTTGCAGGCCAGCATCAGTTTTCCGGGG-TGGATAATGGTG
GTTTGAAGGTAGCAGCCTCG-GCTGTGTTATAGCTTTCCACTGGATACATCCTGGGGGAC
TGAGG-AACGCAGCGTGCTTT-TTGCGAAGGTTTCGACCTTTTCACGCTTAGGATGCTGG
TGTAANNNGTGAA-T-CTAGGGTGTCCAA-TTTAACTTGGAGCCCGAACT-CTCACTTTC
TAA-CCCTGTGCATC-TGTT-----AT------TGGTTAGTAGCT--CTTC--GGAGTGA
ACT-CCATT---CACTTACA--AACACA--AAGTCTATGA-ATGTATAC-AAAATTATAA
C----AAAACAAAACTTTCAACAACGGATCTCTTGGCTCTCGCATCGATGAAGAACGCAG
CGAAATGCGATACGTAATGTGAATTGCAGAATTCAGTGAATCATCGAATCTTTGAACGCA
CCTTGCGCTCCTTGGTATTCCGAGGAGCATGCCTGTT-TGAGTGTCATGAAATCTTCAAC
CCACCTCTTTCTTAGT----GAATCTGGTGGTGCTTGGTTTCTGAGCGCT--GCTCTGCT
TCG------GCTT-AGCTCGTTCGTAATGCATTAGCATCCGCAACCGAA-CTTCGGATTG
ACTTGGCGTAATAGACTATTCGCTGAGGA-TTCTAGTCTC-GTACTAGAGCCGGGTTG--
GGTTA-------AAGGAAGCTTCTAA----TCCTAAA--GTCTATTT
>Rkra_PYCC4819
GGGAAGAGCTCAAATTTATAATCTGGCACCTTCGGTGTCCGAGTTGTAATCTC-TAGAAG
TGTTTTCCGCGT-TGGACCGCACACAAGTCTGTTGGAATACAGCGGCACAGTGGTGATAC
CCCCGTACACGGTGCGGACGCCCAGCGCTTTGTGATA-CACTTTCAATGAGTCGAGTTGT
TTGGGAATGCAGCTCAAATTGGGTGGTAAATT-CCATCTAAAGCTAAATATTGGCGAGAG
ACCGATAGCGAACAAGTACCGTGAGGGAAAGATGAAAAGCACTTTGGAAAGAGAGTTAAC
AGTACGTGAAATTGTTGGAAGGGAAACGCTTGAAGTCAGACTTGCTTGCCGGAGCTTG--
-------------CTTCGGTTTGCAGGCCAGCATCAGTTTTCCGGGG-TGGATAATGGTG
GTTTGAAGGTAGCAGCCTCG-GCTGTGTTATAGCTTTCCACTGGATACATCCTGGGGGAC
TGAGG-AACGCAGCGTGCTTT-TTGCGAAGGTTTCGACCTTTTCACGCTTAGGATGCTGG
TGTAANNNGTGAA-T-CTAGGGTGTCCAA-TTTAACTTGGAGCCCGAACT-CTCACTTTC
TAA-CCCTGTGCATC-TGTT-----AT------TGGTTAGTAGCT--CTTC--GGAGTGA
ACT-CCATT---CACTTACA--AACACA--AAGTCTATGA-ATGTATAC-AAAATTATAA
C----AAAACAAAACTTTCAACAACGGATCTCTTGGCTCTCGCATCGATGAAGAACGCAG
CGAAATGCGATACGTAATGTGAATTGCAGAATTCAGTGAATCATCGAATCTTTGAACGCA
CCTTGCGCTCCTTGGTATTCCGAGGAGCATGCCTGTT-TGAGTGTCATGAAATCTTCAAC
CCACCTCTTTCTTAGT----GAATCTGGTGGTGCTTGGTTTCTGAGCGCT--GCTCTGCT
TCG------GCTT-AGCTCGTTCGTAATGCATTAGCATCCGCAACCGAA-CTTCGGATTG
ACTTGGCGTAATAGACTATTCGCTGAGGA-TTCTAGTCTC-GTACTAGAGCCGGGTTG--
GGTTA-------AAGGAAGCTTCTAA----TCCTAAA--GTCTATTT
>Rkra_CBS7436
GGGAAGAGCTCAAATTTATAATCTGGCACCTTCGGTGTCCGAGTTGTAATCTC-TAGAAG
TGTTTTCCGCGT-TGGACCGCACACAAGTCTGTTGGAATACAGCGGCACAGTGGTGATAC
CCCCGTACACGGTGCGGACGCCCAGCGCTTTGTGATA-CACTTTCAATGAGTCGAGTTGT
TTGGGAATGCAGCTCAAATTGGGTGGTAAATT-CCATCTAAAGCTAAATATTGGCGAGAG
ACCGATAGCGAACAAGTACCGTGAGGGAAAGATGAAAAGCACTTTGGAAAGAGAGTTAAC
AGTACGTGAAATTGTTGGAAGGGAAACGCTTGAAGTCAGACTTGCTTGCCGGAGCTTG--
-------------CTTCGGTTTGCAGGCCAGCATCAGTTTTCCGGGG-TGGATAATGGTG
GTTTGAAGGTAGCAGCCTCG-GCTGTGTTATAGCTTTCCACTGGATACATCCTGGGGGAC
TGAGG-AACGCAGCGTGCTTT-TTGCGAAGGTTTCGACCTTTTCACGCTTAGGATGCTGG
TGTAANNNGTGAA-T-CTAGGGTGTCCAA-TTTAACTTGGAGCCCGAACT-CTCACTTTC
TAA-CCCTGTGCATC-TGTT-----AT------TGGTTAGTAGCT--CTTC--GGAGTGA
ACT-CCATT---CACTTACA--AACACA--AAGTCTATGA-ATGTATAC-AAAATTATAA
C----AAAACAAAACTTTCAACAACGGATCTCTTGGCTCTCGCATCGATGAAGAACGCAG
CGAAATGCGATACGTAATGTGAATTGCAGAATTCAGTGAATCATCGAATCTTTGAACGCA
CCTTGCGCTCCTTGGTATTCCGAGGAGCATGCCTGTT-TGAGTGTCATGAAATCTTCAAC
CCACCTCTTTCTTAGT----GAATCTGGTGGTGCTTGGTTTCTGAGCGCT--GCTCTGCT
TCG------GCTT-AGCTCGTTCGTAATGCATTAGCATCCGCAACCGAA-CTTCGGATTG
ACTTGGCGTAATAGACTATTCGCTGAGGA-TTCTAGTCTC-GTACTAGAGCCGGGTTG--
GGTTA-------AAGGAAGCTTCTAA----TCCTAAA--GTCTATTT
>Rhara_CBS6031
GGGAAGAGCTCAAATTTATAATCTGGCACCTTCGGTGTCCGAGTTGTAATCTC-TAGAAG
TGTTTTCCGCGC-TGGACCGCACACAAGTCTGTTGGAATACAGCGGCACAGTGGTGATAC
CCCCGTACACGGTGCGGATGCCCAGCGCTTTGTGATA-CACTTTCAATGAGTCGAGTTGT
TTGGGAATGCAGCTCAAATTGGGTGGTAAATT-CCATCTAAAGCTAAATATTGGCGAGAG
ACCGATAGCGAACAAGTACCGTGAGGGAAAGATGAAAAGCACTTTGGAAAGAGAGTTAAC
AGTACGTGAAATTGTTGGAAGGGAAACGCTTGAAGTCAGACTTGCTTGCCGGAGCTTG--
-------------CTTCGGTTTGCAGGCCAGCATCAGTTTTCTGGGG-TGGATAATGGCG
GTTTGAAGGTAGCAGCCTCGTGCTGTGTTATAGCTTTCCGCTGGATACATCCTGGGGGAC
TGAGG-AACGCAGCGTGCTTT-TAGCGAAGGTTTCGACCTTTTCACGCTTAGGATGCTGG
TGATANNNGTGAA-AACAAGGGTGTCCAA-TTTAACTTGGAGCCCGAACT-CTCACTTTC
TAA-CCCTGTGCATC-TGTT-----AT------TGGTTAGTAGCT--CTTC--GGAGTGA
ACT-CCATT---CACTTACA--AACACA--AAGTTTATGA-ATGTATAC-AAAATTATAA
C----AAAACAAAACTTTCAACAACGGATCTCTTGGCTCTCGCATCGATGAAGAACGCAG
CGAAATGCGATACGTAATGTGAATTGCAGAATTCAGTGAATCATCGAATCTTTGAACGCA
CCTTGCGCTCCTTGGTATTCCGAGGAGCATGCCTGTT-TGAGTGTCATGAAATCTTCAAC
CCACCTCTTTCTTAGT----GAATCTGGTGGTGCTTGGTTTCTGAGCGCT--GCTCTGCT
TCG------GCTT-AGCTCGTTCGTAATGCATTAGCATCCGCAACCGAA-CTTCGGATTG
ACTTGGCGTAATAGACTATTCGCTGAGGA-TTCTAGTCTC-GTACTAGAGCCGGGTTG--
GGTTA-------AAGGAAGCTTCTAA----TCCTAAT--GTCTATTT
>Rhara_PYCC4820
GGGAAGAGCTCAAATTTATAATCTGGCACCTTCGGTGTCCGAGTTGTAATCTC-TAGAAG
TGTTTTCCGCGC-TGGACCGCACACAAGTCTGTTGGAATACAGCGGCACAGTGGTGATAC
CCCCGTACACGGTGCGGATGCCCAGCGCTTTGTGATA-CACTTTCAATGAGTCGAGTTGT
TTGGGAATGCAGCTCAAATTGGGTGGTAAATT-CCATCTAAAGCTAAATATTGGCGAGAG
ACCGATAGCGAACAAGTACCGTGAGGGAAAGATGAAAAGCACTTTGGAAAGAGAGTTAAC
AGTACGTGAAATTGTTGGAAGGGAAACGCTTGAAGTCAGACTTGCTTGCCGGAGCTTG--
-------------CTTCGGTTTGCAGGCCAGCATCAGTTTTCTGGGG-TGGATAATGGCG
GTTTGAAGGTAGCAGTCTCGTGCTGTGTTATAGCTTTCCGCTGGATACATCCTGGGGGAC
TGAGG-AACGCAGCGTGCTTT-TAGCGAAGGTTTCGACCTTTTCACGCTTAGGATGCTGG
TGATANNNGTGAA-AACAAGGGTGTCCAA-TTTAACTTGGAGCCCGAACT-CTCACTTTC
TAA-CCCTGTGCATC-TGTT-----AT------TGGTTAGTAGCT--CTTC--GGAGTGA
ACT-CCATT---CACTTACA--AACACA--AAGTTTATGA-ATGTATAC-AAAATTATAA
C----AAAACAAAACTTTCAACAACGGATCTCTTGGCTCTCGCATCGATGAAGAACGCAG
CGAAATGCGATACGTAATGTGAATTGCAGAATTCAGTGAATCATCGAATCTTTGAACGCA
CCTTGCGCTCCTTGGTATTCCGAGGAGCATGCCTGTT-TGAGTGTCATGAAATCTTCAAC
CCACCTCTTTCTTAGT----GAATCTGGTGGTGCTTGGTTTCTGAGCGCT--GCTCTGCT
TCG------GCTT-AGCTCGTTCGTAATGCATTAGCATCCGCAACCGAA-CTTCGGATTG
ACTTGGCGTAATAGACTATTCGCTGAGGA-TTCTAGTCTC-GTACTAGAGCCGGGTTG--
GGTTA-------AAGGAAGCTTCTAA----TCCTAAT--GTCTATTT
>Rhham_PYCC4824
GGGAAGAGCTCAAATTTATAATCTGGCACCTTCGGTGTCCGAGTTGTAATCTC-TAGAAG
TGTTTTCCGCGT-TGGACCGCACACAAGTCTGTTGGAATACAGCGGCACAGTGGTGATAC
CCCCGTACACGGTGCGGACGCCCAGCGCTTTGTGATA-CACTTTCAATGAGTCGAGTTGT
TTGGGAATGCAGCTCAAATTGGGTGGTAAATT-CCATCTAAAGCTAAATATTGGCGAGAG
ACCGATAGCGAACAAGTACCGTGAGGGAAAGATGAAAAGCACTTTGGAAAGAGAGTTAAC
AGTACGTGAAATTGTTGGAAGGGAAACGCTTGAAGTCAAACTTGCTTGCCGGAGCTTG--
-------------CTTCGGTTTGCAGGCCAGCATCAGTTTTCTGGGG-TGGATAATGGCG
GTTTGAAGGTAGCAGTCTCGTGCTGTGTTATAGCTTTCCGCTGGATACATCCTGGGGGAC
TGAGG-AACGCAGCGTGCTTT-TAGCGAAGGTTTCGACCTTTTCACGCTTAGGATGCTGG
TGTAANNNGTGAA-AACAAGGGCGTCCAA-TTTAACTTGGAGCCCGAACT-CTCACTTTC
TAA-CCCTGTGCATC-TGTT-----AT------TGGTTAGTAGCT--CTTC--GGAGTGA
ACT-CCATT---CACTTACA--AACACA--AAGTTTATGA-ATGTATAC-AAAATTATAA
C----AAAACAAAACTTTCAACAACGGATCTCTTGGCTCTCGCATCGATGAAGAACGCAG
CGAAATGCGATACGTAATGTGAATTGCAGAATTCAGTGAATCATCGAATCTTTGAACGCA
CCTTGCGCTCCTTGGTATTCCGAGGAGCATGCCTGTT-TGAGTGTCATGAAATCTTCAAC
CCACCTCTTTCTTAGT----GAATCTGGTGGTGCTTGGTTTCTGAGCGCT--GCTCTGCT
TCG------GCTT-AGCTCGTTCGTAATGCATTAGCATCCGCAACCGAA-CTTCGGATTG
ACTTGGCGTAATAGACTATTCGCTGAGGA-TTCTAGTCTC-GTACTAGAGCCGGGTTG--
GGTTA-------AAGGAAGCTTCTAA----TCCTAAA--GTCTATTT
>Rhham_PYCC4724
GGGAAGAGCTCAAATTTATAATCTGGCACCTTCGGTGTCCGAGTTGTAATCTC-TAGAAG
TGTTTTCCGCGT-TGGACCGCACACAAGTCTGTTGGAATACAGCGGCACAGTGGTGATAC
CCCCGTACACGGTGCGGACGCCCAGCGCTTTGTGATA-CACTTTCAATGAGTCGAGTTGT
TTGGGAATGCAGCTCAAATTGGGTGGTAAATT-CCATCTAAAGCTAAATATTGGCGAGAG
ACCGATAGCGAACAAGTACCGTGAGGGAAAGATGAAAAGCACTTTGGAAAGAGAGTTAAC
AGTACGTGAAATTGTTGGAAGGGAAACGCTTGAAGTCAAACTTGCTTGCCGGAGCTTG--
-------------CTTCGGTTTGCAGGCCAGCATCAGTTTTCTGGGG-TGGATAATGGCG
GTTTGAAGGTAGCAGTCTCGTGCTGTGTTATAGCTTTCCGCTGGATACATCCTGGGGGAC
TGAGG-AACGCAGCGTGCTTT-TAGCGAAGGTTTCGACCTTTTCACGCTTAGGATGCTGG
TGTAANNNGTGAA-AACAAGGGCGTCCAA-TTTAACTTGGAGCCCGAACT-CTCACTTTC
TAA-CCCTGTGCATC-TGTT-----AT------TGGTTAGTAGCT--CTTC--GGAGTGA
ACT-CCATT---CACTTACA--AACACA--AAGTTTATGA-ATGTATAC-AAAATTATAA
C----AAAACAAAACTTTCAACAACGGATCTCTTGGCTCTCGCATCGATGAAGAACGCAG
CGAAATGCGATACGTAATGTGAATTGCAGAATTCAGTGAATCATCGAATCTTTGAACGCA
CCTTGCGCTCCTTGGTATTCCGAGGAGCATGCCTGTT-TGAGTGTCATGAAATCTTCAAC
CCACCTCTTTCTTAGT----GAATCTGGTGGTGCTTGGTTTCTGAGCGCT--GCTCTGCT
TCG------GCTT-AGCTCGTTCGTAATGCATTAGCATCCGCAACCGAA-CTTCGGATTG
ACTTGGCGTAATAGACTATTCGCTGAGGA-TTCTAGTCTC-GTACTAGAGCCGGGTTG--
GGTTA-------AAGGAAGCTTCTAA----TCCTAAA--GTCTATTT
>Rtor_CBS14
GGGAAGAGCTCAAATTTGTAATCTGGCACCTTCGGTGTCCGAGTTGTAATCTC-TAGAAG
TGTTTTCCGCGT-TGGACCGCACACAAGTCTGTTGGAATACAGCGGCATAGTGGTGATAC
CCCATTACACGGTGCGGACGCCCAGCGCTTTGTGATA-CACTTTCGACGAGTCGAGTTGT
TTGGGAATGCAGCTCAAATTGGGTGGTAAATT-CCATCTAAAGCTAAATATTGGCGAGAG
ACCGATAGCGAACAAGTACCGTGAGGGAAAGATGAAAAGCACTTTGGAAAGAGAGTTAAA
AGTACGTGAAATTGTTGGAAGGGAAACGCTTGAAGTCAGACTTGCTTGCCGG-GCTTG--
-------------CT-CGGTTTGCAGGCCAGCATCAGTTTTCCGGGG-CGGATAATGGCA
GTTAGAATGTAGCAGTCTCG-GCTGTGTTATAGCTTTCTGCTGGATACGTCCTGGGGGAC
TGAGG-AACGCAGCGTGCCGTATGGCGAGGGCTTCGGTCCTTTCACGCTTAGGATGCTGG
TGGAANNNGTGAA-TATTAGGGTGTCCAA-CTTAACTTGGAGCCCGA-CC-CTCACTTTC
TAA-CCCTGTGCATT-TGTC------T------TGGGTAGTAGCTTGCGTCAGCGAGCGA
ATC-CCATTT--CACTTACA--AACACA--AAGTCTATGA-ATGTA-AC-AAATTTATAA
C----AAAACAAAACTTTCAACAACGGATCTCTTGGCTCTCGCATCGATGAAGAACGCAG
CGAAATGCGATACGTAATGTGAATTGCAGAATTCAGTGAATCATCGAATCTTTGAACGCA
CCTTGCGCTCCATGGTATTCCGTGGAGCATGCCTGTT-TGAGTGTCATGAATTCTTCAAC
CCACCTCTTTCTTAGT----GAATCAGGCGGTGTTTGGATTCTGAGCGCT--GCTG-GCT
TCGC----GGCCT-AGCTCGCTCGTAATGCATTAGCATCCGCAATCGAA-CTTCGGATTG
ACTCGGCGTAATAGACTATTCGCTGAGGA-TTCTGGTCTC-TGACTGGAGCCGGGTAA--
GGTTA-------AAGGGAGCTACTAA----TCCTCAT--GTCTATCT
>Rtor_PYCC5081
GGGAAGAGCTCAAATTTGTAATCTGGCACCTTCGGTGTCCGAGTTGTAATCTC-TAGAAG
TGTTTTCCGCGT-TGGACCGCACACAAGTCTGTTGGAATACAGCGGCATAGTGGTGATAC
CCCATTACACGGTGCGGACGCCCAGCGCTTTGTGATA-CACTTTCGACGAGTCGAGTTGT
TTGGGAATGCAGCTCAAATTGGGTGGTAAATT-CCATCTAAAGCTAAATATTGGCGAGAG
ACCGATAGCGAACAAGTACCGTGAGGGAAAGATGAAAAGCACTTTGGAAAGAGAGTTAAA
AGTACGTGAAATTGTTGGAAGGGAAACGCTTGAAGTCAGACTTGCTTGCCGG-GCTTG--
-------------CT-CGGTTTGCAGGCCAGCATCAGTTTTCCGGGG-CGGATAATGGCA
GTTAGAATGTAGCAGTCTCG-GCTGTGTTATAGCTTTCTGCTGGATACGTCCTGGGGGAC
TGAGG-AACGCAGCGTGCCGTATGGCGAGGGCTTCGGTCCTTTCACGCTTAGGATGCTGG
TGGAANNNGTGAA-TATTAGGGTGTCCAA-CTTAACTTGGAGCCCGA-CC-CTCACTTTC
TAA-CCCTGTGCATT-TGTC------T------TGGGTAGTAGCTTGCGTCAGCGAGCGA
ATC-CCATTT--CACTTACA--AACACA--AAGTCTATGA-ATGTA-AC-AAATTTATAA
C----AAAACAAAACTTTCAACAACGGATCTCTTGGCTCTCGCATCGATGAAGAACGCAG
CGAAATGCGATACGTAATGTGAATTGCAGAATTCAGTGAATCATCGAATCTTTGAACGCA
CCTTGCGCTCCATGGTATTCCGTGGAGCATGCCTGTT-TGAGTGTCATGAATTCTTCAAC
CCACCTCTTTCTTAGT----GAATCAGGCGGTGTTTGGATTCTGAGCGCT--GCTG-GCT
TCGC----GGCCT-AGCTCGCTCGTAATGCATTAGCATCCGCAATCGAA-CTTCGGATTG
ACTCGGCGTAATAGACTATTCGTTGAGGA-TTCTGGTCTC-TGACTGGAGCCGGGTAA--
GGTTA-------AAGGGAGCTACTAA----TCCTCAT--GTCTATCT
>Rtor_CBS6016
GGGAAGAGCTCAAATTTGTAATCTGGCACCTTCGGTGTCCGAGTTGTAATCTC-TAGAAG
TGTTTTCCGCGT-TGGACCGCACACAAGTCTGTTGGAATACAGCGGCATAGTGGTGATAC
CCCATTACACGGTGCGGACGCCCAGCGCTTTGTGATA-CACTTTCGACGAGTCGAGTTGT
TTGGGAATGCAGCTCAAATTGGGTGGTAAATT-CCATCTAAAGCTAAATATTGGCGAGAG
ACCGATAGCGAACAAGTACCGTGAGGGAAAGATGAAAAGCACTTTGGAAAGAGAGTTAAA
AGTACGTGAAATTGTTGGAAGGGAAACGCTTGAAGTCAGACTTGCTTGCCGG-GCTTG--
-------------CT-CGGTTTGCAGGCCAGCATCAGTTTTCCGGGG-CGGATAATGGCA
GTTAGAATGTAGCAGTCTCG-GCTGTGTTATAGCTTTCTGCTGGATACGTCCTGGGGGAC
TGAGG-AACGCAGCGTGCCGTATGGCGAGGGCTTCGGTCCTTTCACGCTTAGGATGCTGG
TGGAANNNGTGAA-TATTAGGGTGTCCAA-CTTAACTTGGAGCCCGA-CC-CTCACTTTC
TAA-CCCTGTGCATT-TGTC------T------TGGGTAGTAGCTTGCGTCAGCGAGCGA
ATC-CCATTT--CACTTACA--AACACA--AAGTCTATGA-ATGTA-AC-AAATTTATAA
C----AAAACAAAACTTTCAACAACGGATCTCTTGGCTCTCGCATCGATGAAGAACGCAG
CGAAATGCGATACGTAATGTGAATTGCAGAATTCAGTGAATCATCGAATCTTTGAACGCA
CCTTGCGCTCCATGGTATTCCGTGGAGCATGCCTGTT-TGAGTGTCATGAATTCTTCAAC
CCACCTCTTTCTTAGT----GAATCAGGCGGTGTTTGGATTCTGAGCGCT--GCTG-GCT
TCGC----GGCCT-AGCTCGCTCGTAATGCATTAGCATCCGCAATCGAA-CTTCGGATTG
ACTCGGCGTAATAGACTATTCGCTGAGGA-TTCTGGTCTC-TGACTGGAGCCGGGTAA--
GGTTA-------AAGGGAGCTACTAA----TCCTCAT--GTCTATCT
>Rhdai_CBS4406
GGGAAGAGCTCAAATTTATAATCTGGCACCTTCGGTGTCCGAGTTGTAATCTC-TAGAAA
TGTTTTCCGCGC-TGGACCGCACACAAGTCTGTTGGAATACAGCGGCATAGTGGTGAGAC
CCCCGTATATGGTGCGGATGCCCAGCGCTTTGTGATA-CATTTTCGAAGAGTCGAGTTGT
TTGGGAATGCAGCTCAAATTGGGTGGTAAATT-CCATCTAAAGCTAAATATTGGCGAGAG
ACCGATAGCGAACAAGTACCGTGAGGGAAAGATGAAAAGCACTTTGGAAAGAGAGTTAAC
AGTACGTGAAATTGTTGGAAGGGAAACGCTTGAAGTCAGACTTGCTTGCCGAGCAAT---
----------------CGGTTTGCAGGCCAGCATCAGTTTTCCGGGA-TGGATAATGGTA
GAGAGAAGGTAGCAGTTTCG-GCTGTGTTATAGCTCTCTACTGGATACATCTTGGGGGAC
TGAGG-AACGCAGTG-GCCTTACGGCGGGGGTTTCGACCTCTTCACACTTAGGATGCTGG
TGGAANNNGTGAA-C-ATAGGACGTCCAA-CTTAACTTGGAGTCCGAACT-CTCACTTTC
TAA-CCCTGTGCATT-TGTT------T------GGGATAGTAACTCTCGCAAGAGAGCGA
ACTCCTATT---CACTTATA--AACACA--AAGTCTATGA-ATGTATTT-AATTTTATAA
C----AAAATAAAACTTTCAACAACGGATCTCTTGGCTCTCGCATCGATGAAGAACGCAG
CGAAATGCGATAAGTAATGTGAATTGCAGAATTCAGTGAATCATCGAATCTTTGAACGCA
CCTTGCGCTCCATGGTATTCCGTGGAGCATGCCTGTT-TGAGTGTCATGAATACTTCAAC
CCTCCTCTTTCTTAAT----GATTGAAGAGGTGTTTGGATTCTGAGCGTT--GCTGGCCT
T-AC----GGTCT-AGCTCGTTCGTAATGCATTAGCATCCGCAATCGAACTT-CGGATTG
ACTTGGCGTAATAGACTATTCGCTGAGGAATTCTAATCTTCGGATTAGAGCCGGGTTA--
GGTTA-------AAGGAAGCTTCTAA----TCAGAAT--GTCTACAT
>Rhdai_PYCC4784
GGGAAGAGCTCAAATTTATAATCTGGCACCTTCGGTGTCCGAGTTGTAATCTC-TAGAAA
TGTTTTCCGCGC-TGGACCGCACACAAGTCTGTTGGAATACAGCGGCATAGTGGTGAGAC
CCCCGTATATGGTGCGGATGCCCAGCGCTTTGTGATA-CATTTTCGAAGAGTCGAGTTGT
TTGGGAATGCAGCTCAAATTGGGTGGTAAATT-CCATCTAAAGCTAAATATTGGCGAGAG
ACCGATAGCGAACAAGTACCGTGAGGGAAAGATGAAAAGCACTTTGGAAAGAGAGTTAAC
AGTACGTGAAATTGTTGGAAGGGAAACGCTTGAAGTCAGACTTGCTTGCCGAGCAAT---
----------------CGGTTTGCAGGCCAGCATCAGTTTTCCGGGA-TGGATAATGGTA
GAGAGAAGGTAGCAGTTTCG-GCTGTGTTATAGCTCTCTACTGGATACATCTTGGGGGAC
TGAGG-AACGCAGTG-GCCTTACGGCGGGGGTTTCGACCTCTTCACACTTAGGATGCTGG
TGGAANNNGTGAA-C-ATAGGACGTCCAA-CTTAACTTGGAGTCCGAACT-CTCACTTTC
TAA-CCCTGTGCATT-TGTT------T------GGGATAGTAACTCTCGCAAGAGAGCGA
ACTCCTATT---CACTTATA--AACACA--AAGTCTATGA-ATGTATTT-AATTTTATAA
C----AAAATAAAACTTTCAACAACGGATCTCTTGGCTCTCGCATCGATGAAGAACGCAG
CGAAATGCGATAAGTAATGTGAATTGCAGAATTCAGTGAATCATCGAATCTTTGAACGCA
CCTTGCGCTCCATGGTATTCCGTGGAGCATGCCTGTT-TGAGTGTCATGAATACTTCAAC
CCTCCTCTTTCTTAAT----GATTGAAGAGGTGTTTGGATTCTGAGCGTT--GCTGGCCT
T-AC----GGTCT-AGCTCGTTCGTAATGCATTAGCATCCGCAATCGAACTT-CGGATTG
ACTTGGCGTAATAGACTATTCGCTGAGGAATTCTAATCTTCGGATTAGAGCCGGGTTA--
GGTTA-------AAGGAAGCTTCTAA----TCAGAAT--GTCTACAT
>Rhdai_CBS2202
GGGAAGAGCTCAAATTTATAATCTGGCACCTTCGGTGTCCGAGTTGTAATCTC-TAGAAA
TGTTTTCCGCGC-TGGACCGCACACAAGTCTGTTGGAATACAGCGGCATAGTGGTGAGAC
CCCCGTATATGGTGCGGATGCCCAGCGCTTTGTGATA-CATTTTCGAAGAGTCGAGTTGT
TTGGGAATGCAGCTCAAATTGGGTGGTAAATT-CCATCTAAAGCTAAATATTGGCGAGAG
ACCGATAGCGAACAAGTACCGTGAGGGAAAGATGAAAAGCACTTTGGAAAGAGAGTTAAC
AGTACGTGAAATTGTTGGAAGGGAAACGCTTGAAGTCAGACTTGCTTGCCGAGCAAT---
----------------CGGTTTGCAGGCCAGCATCAGTTTTCCGGGA-TGGATAATGGTA
GAGAGAAGGTAGCAGTTTCG-GCTGTGTTATAGCTCTCTACTGGATACATCTTGGGGGAC
TGAGG-AACGCAGTGTGCCTTACGGCGGGGGTTTCGACCTCTTCACACTTAGGATGCTGG
TGGAANNNGTGAA-C-ATAGGACGTCCAA-CTTAACTTGGAGTCCGAACT-CTCACTTTC
TAA-CCCTGTGCATT-TGTT------T------GGGATAGTAACTCTCGCAAGAGAGCGA
ACTCCTATT---CACTTATA--AACACA--AAGTCTATGA-ATGTATTT-AATTTTATAA
C----AAAATAAAACTTTCAACAACGGATCTCTTGGCTCTCGCATCGATGAAGAACGCAG
CGAAATGCGATAAGTAATGTGAATTGCAGAATTCAGTGAATCATCGAATCTTTGAACGCA
CCTTGCGCTCCATGGTATTCCGTGGAGCATGCCTGTT-TGAGTGTCATGAATACTTCAAC
CCTCCTCTTTCTTAAT----GATTGAAGAGGTGTTTGGATTCTGAGCGTT--GCTGGCCT
T-AC----GGTCT-AGCTCGTTCGTAATGCATTAGCATCCGCAATCGAACTT-CGGATTG
ACTTGGCGTAATAGACTATTCGCTGAGGAATTCTAATCTTCGGATTAGAGCCGGGTTA--
GGTTA-------AAGGAAGCTTCTAA----TCAGAAT--GTCTACAT
>Rhmuc_CBS316
GGGAAGAGCTCAAATTTATAATCTGGCACCTTCGGTGTCCGAGTTGTAATCTC-TAGAAA
TGTTTTCCGCGT-TGGACCGCACACAAGTCTGTTGGAATACAGCGGCATAGTGGTGAGAC
CCCCGTATATGGTGCGGACGCCCAGCGCTTTGTGATA-CATTTTCGAAGAGTCGAGTTGT
TTGGGAATGCAGCTCAAATTGGGTGGTAAATT-CCATCTAAAGCTAAATATTGGCGAGAG
ACCGATAGCGAACAAGTACCGTGAGGGAAAGATGAAAAGCACTTTGGAAAGAGAGTTAAC
AGTACGTGAAATTGTTGGAAGGGAAACGCTTGAAGTCAGACTTGCTTGCCGAGCAAT---
----------------CGGTTTGCAGGCCAGCATCAGTTTTCCGGGA-TGGATAATGGTA
GAGAGAAGGTAGCAGTTTCG-GCTGTGTTATAGCTCTCTGCTGGATACATCTTGGGGGAC
TGAGG-AACGCAGTGTGCCTT-TGGCGGGGGTTTCGACCTCTTCACACTTAGGATGCTGG
TGGAANNNGTGAA-T-ATAGGACGTCCAA-CTTAACTTGGAGTCCGAACT-CTCACTTTC
TAA-CCCTGTGCACT-TGTT------T------GGGATAGTAACTCTCGCAAGAGAGCGA
ACTCCTATT---CACTTATA--AACACA--AAGTCTATGA-ATGTATTA-AATTTTATAA
C----AAAATAAAACTTTCAACAACGGATCTCTTGGCTCTCGCATCGATGAAGAACGCAG
CGAAATGCGATAAGTAATGTGAATTGCAGAATTCAGTGAATCATCGAATCTTTGAACGCA
CCTTGCGCTCCATGGTATTCCGTGGAGCATGCCTGTT-TGAGTGTCATGAATACTTCAAC
CCTCCTCTTTCTTAAT----GATTGAAGAGGTGTTTGGTTTCTGAGCGCT--GCTGGCCT
TTAC----GGTCT-AGCTCGTTCGTAATGCATTAGCATCCGCAATCGAACTT-CGGATTG
ACTTGGCGTAATAGACTATTCGCTGAGGAATTCTAGTCTTCGGATTAGAGCCGGGTTG--
GGTTA-------AAGGAAGCTTCTAA----TCAGAAT--GTCTACAT
>Rhmuc_CBS17
GGGAAGAGCTCAAATTTATAATCTGGCACCTTCGGTGTCCGAGTTGTAATCTC-TAGAAA
TGTTTTCCGCGT-TGGACCGCACACAAGTCTGTTGGAATACAGCGGCATAGTGGTGAGAC
CCCCGTATATGGTGCGGACGCCCAGCGCTTTGTGATA-CATTTTCGAAGAGTCGAGTTGT
TTGGGAATGCAGCTCAAATTGGGTGGTAAATT-CCATCTAAAGCTAAATATTGGCGAGAG
ACCGATAGCGAACAAGTACCGTGAGGGAAAGATGAAAAGCACTTTGGAAAGAGAGTTAAC
AGTACGTGAAATTGTTGGAAGGGAAACGCTTGAAGTCAGACTTGCTTGCCGAGCAAT---
----------------CGGTTTGCAGGCCAGCATCAGTTTTCCGGGA-TGGATAATGGTA
GAGAGAAGGTAGCAGTTTCG-GCTGTGTTATAGCTCTCTGCTGGATACATCTTGGGGGAC
TGAGG-AACGCAGTGTGCCTT-TGGCGGGGGTTTCGACCTCTTCACACTTAGGATGCTGG
TGGAANNNGTGAA-T-ATAGGACGTCCAA-CTTAACTTGGAGTCCGAACT-CTCACTTTC
TAA-CCCTGTGCACT-TGTT------T------GGGATAGTAACTCTCGCAAGAGAGCGA
ACTCCTATT---CACTTATA--AACACA--AAGTCTATGA-ATGTATTA-AATTTTATAA
C----AAAATAAAACTTTCAACAACGGATCTCTTGGCTCTCGCATCGATGAAGAACGCAG
CGAAATGCGATAAGTAATGTGAATTGCAGAATTCAGTGAATCATCGAATCTTTGAACGCA
CCTTGCGCTCCATGGTATTCCGTGGAGCATGCCTGTT-TGAGTGTCATGAATACTTCAAC
CCTCCTCTTTCTTAAT----GATTGAAGAGGTGTTTGGTTTCTGAGCGCT--GCTGGCCT
TTAC----GGTCT-AGCTCGTTCGTAATGCATTAGCATCCGCAATCGAACTT-CGGATTG
ACTTGGCGTAATAGACTATTCGCTGAGGAATTCTAGTCTTCGGATTAGAGCCGGGTTG--
GGTTA-------AAGGAAGCTTCTAA----TCAGAAT--GTCTACAT
>Rhpac_SY96
GGGAAGAGCTCAAATTTATAATCTGGCACCTTCGGTGTCCGAGTTGTAATCTC-TAGAAA
TGTTTTCCGCGT-TGGACCGCACACAAGTCTGTTGGAATACAGCGGCATAGTGGTGAGAC
CCCCGTATATGGTGCGGACGCCCAGCGCTTTGTGATA-CATTTTCGAAGAGTCGAGTTGT
TTGGGAATGCAGCTCAAATTGGGTGGTAAATT-CCATCTAAAGCTAAATATTGGCGAGAG
ACCGATAGCGAACAAGTACCGTGAGGGAAAGATGAAAAGCACTTTGGAAAGAGAGTTAAC
AGTACGTGAAATTGTTGGAAGGGAAACGCTTGAAGTCAGACTTGCTTGCCGAGCAAT---
----------------CGGTTTGCAGGCCAGCATCAGTTTTTCGGGG-TGGATAATGGTA
GAGAGAAGGTAGCAGTTTCG-GCTGTGTTATAGCTCTTTACTGGATACACCCTGGGGGAC
TGAGG-AACGCAGTGTGCCTT-TGGCGGGGGTTTCGACCTCTTCACACTTAGGATGCTGG
TGGAANNNGTGAA-C-ATAGGACGTCCAA-CTTAACTTGGAGTCCGAACT-CTCACTTTC
TAA-CCCTGTGCACT-TGTT------T------GGGATAGTAG-TCGACCTAGTCGACGA
ACTCCTATT---CACTTATA--AACACA--AAGTCTATGA-ATGTATTT-AATTTTATAA
C----AAAATAAAACTTTCAACAACGGATCTCTTGGCTCTCGCATCGATGAAGAACGCAG
CGAAATGCGATAAGTAATGTGAATTGCAGAATTCAGTGAATCATCGAATCTTTGAACGCA
CCTTGCGCTCCATGGTATTCCGTGGAGCATGCCTGTT-TGAGTGTCATGAATACTTCAAC
CCTCCTCTTTCTTAAT----GATTGAAGAGGTGTTTGGATTCTGAGCGCT--GCTGGCCT
TTATT---GGTCTTAGCTCGTTCGTAATGCATTAGCATCCGCAATCGAACTTTCGGATTG
ACTTGGCGTAATAGACTATTCGCTGAGGAATTCTAGTCTTCGGACTAGAGCCGGGTTG--
GATTA-------AAGGAAGCTTCTAA----TCAGAAT--GTCTACAT
>Rhpac_SY246
GGGAAGAGCTCAAATTTATAATCTGGCACCTTCGGTGTCCGAGTTGTAATCTC-TAGAAA
TGTTTTCCGCGT-TGGACCGCACACAAGTCTGTTGGAATACAGCGGCATAGTGGTGAGAC
CCCCGTATATGGTGCGGACGCCCAGCGCTTTGTGATA-CATTTTCGAAGAGTCGAGTTGT
TTGGGAATGCAGCTCAAATTGGGTGGTAAATT-CCATCTAAAGCTAAATATTGGCGAGAG
ACCGATAGCGAACAAGTACCGTGAGGGAAAGATGAAAAGCACTTTGGAAAGAGAGTTAAC
AGTACGTGAAATTGTTGGAAGGGAAACGCTTGAAGTCAGACTTGCTTGCCGAGCAAT---
----------------CGGTTTGCAGGCCAGCATCAGTTTTTCGGGG-TGGATAATGGTA
GAGAGAAGGTAGCAGTTTCG-GCTGTGTTATAGCTCTCTGCTGGATACACCCTGGGGGAC
TGAGG-AACGCAGTGTGCCTT-TGGCGGGGGTTTCGACCTCTTCACACTTAGGATGCTGG
TGGAANNNGTGAA-C-ATAGGACGTCCAA-CTTAACTTGGAGTCCGAACT-CTCACTTTC
TAA-CCCTGTGCACT-TGTT------T------GGGATAGTAG-TCGACCTAGTCGACGA
ACTCCTATT---CACTTATA--AACACA--AAGTCTATGA-ATGTATTT-AATTTTATAA
C----AAAATAAAACTTTCAACAACGGATCTCTTGGCTCTCGCATCGATGAAGAACGCAG
CGAAATGCGATAAGTAATGTGAATTGCAGAATTCAGTGAATCATCGAATCTTTGAACGCA
CCTTGCGCTCCATGGTATTCCGTGGAGCATGCCTGTT-TGAGTGTCATGAACACTTCAAC
CCTCCTCTTTCTTAAT----GATTGAAGAGGTGTTTGGATTCTGAGCGCT--GCTGGCCT
TTATT---GGTCTTAGCTCGTTCGTAATGCATTAGCATCCGCAATCGAACTTTCGGATTG
ACTTGGCGTAATAGACTATTCGCTGAGGAATTCTAGTCTTCGGACTAGAGCCGGGTTG--
GATTA-------AAGGAAGCTTCTAA----TCAGAAT--GTCTACAT
>Rsph_CBS5939
GGGAAGAGCTCAAATTTATAATCTGGCACCTTCGGTGTCCGAGTTGTAATCTC-TAGAAG
TGTTTTCCGCGT-TGGACCGCGCATAAGTCTGTTGGAATACAGCGGCACAGTGGTGAGAC
CCCCGTATGTGGTGCGGACGCCCAGCGCTTTGTGATA-CACTTTCGAAGAGTCGAGTTGT
TTGGGAATGCAGCTCAAATTGGGTGGTAAATT-CCATCTAAAGCTAAATATTGGCGAGAG
ACCGATAGCGAACAAGTACCGTGAGGGAAAGATGAAAAGCACTTTGGAAAGAGAGTTAAC
AGTACGTGAAATTGTTGGAAGGGAAACGCTTGAAGTCAGACTTGCTTGCCGGGCAAC---
----------------CGGTTTGCAGGCCAGCATCAGTTTTCCGGGG-TGGATAATGGTA
GAGAGAAGGTAGCAGTTTCG-GCTGTGTTATAGCTCTCTACTGGATACACCTTGGGGGAC
TGAGG-AACGCAGTGTGCCTTACGGCGGAGGTTTCGACCTCTTCACACTTAGGATGCTGG
TGGAANNNGTGAA-T-ATAGGATGTCCAA-CTTAACTTGGAGTCCGAACT-CTCACTTTC
TAA-CCCTGTGCATT-TGTT------T------GGGATAGTAG-CCTCTCGGG---GTGA
ACTCCTATT---CACTTATA--AACACA--AAGTCTATGA-ATGTATTT-AATTT-ATAA
C----AAAATAAAACTTTCAACAACGGATCTCTTGGCTCTCGCATCGATGAAGAACGCAG
CGAAATGCGATAAGTAATGTGAATTGCAGAATTCAGTGAATCATCGAATCTTTGAACGCA
CCTTGCGCTCCATGGTATTCCGTGGAGCATGCCTGTT-TGAGTGTCATGAATACTTCAAC
CCTCCTCTTTTCTAGT----GAAAGAGAAGGTGCTTGGTTTCTGAGCGTTTTGCTGGCCT
C-AC----GGTCG-AGCTCGCTCGTAATGCATTAGCATCCGCAATCGAACTT-CGGATTG
ACTTGGCGTAATAGACTATTCGCTGAGGAATTCTAATCTTCGGATTAGAGCCGGGTTA--
GGTTA-------AAGGAAGCTTCTAA----TCCTAAT--GTCTATAT
>Rsph_CBS5941
GGGAAGAGCTCAAATTTATAATCTGGCACCTTCGGTGTCCGAGTTGTAATCTC-TAGAAG
TGTTTTCCGCGT-TGGACCGCGCATAAGTCTGTTGGAATACAGCGGCACAGTGGTGAGAC
CCCCGTATGTGGTGCGGACGCCCAGCGCTTTGTGATA-CACTTTCGAAGAGTCGAGTTGT
TTGGGAATGCAGCTCAAATTGGGTGGTAAATT-CCATCTAAAGCTAAATATTGGCGAGAG
ACCGATAGCGAACAAGTACCGTGAGGGAAAGATGAAAAGCACTTTGGAAAGAGAGTTAAC
AGTACGTGAAATTGTTGGAAGGGAAACGCTTGAAGTCAGACTTGCTTGCCGGGCAAC---
----------------CGGTTTGCAGGCCAGCATCAGTTTTCCGGGG-TGGATAATGGTA
GAGAGAAGGTAGCAGTTTCG-GCTGTGTTATAGCTCTCTACTGGATACACCTTGGGGGAC
TGAGG-AACGCAGTGTGCCTTACGGCGGAGGTTTCGACCTCTTCACACTTAGGATGCTGG
TGGAANNNGTGAA-T-ATAGGACGTCCAA-CTTAACTTGGAGTCCGAACT-CTCACTTTC
TAA-CCCTGTGCATT-TGTT------T------GGGATAGTAG-CCTCTCGGG---GTGA
ACTCCTATT---CACTTATA--AACACA--AAGTCTATGA-ATGTATTT-AATTT-ATAA
C----AAAATAAAACTTTCAACAACGGATCTCTTGGCTCTCGCATCGATGAAGAACGCAG
CGAAATGCGATAAGTAATGTGAATTGCAGAATTCAGTGAATCATCGAATCTTTGAACGCA
CCTTGCGCTCCATGGTATTCCGTGGAGCATGCCTGTT-TGAGTGTCATGAATACTTCAAC
CCTCCTCTTTTCTAGT----GAAAGAGAAGGTGCTTGGTTTCTGAGCGTTTTGCTGGCCT
C-AC----GGTCG-AGCTCGCTCGTAATGCATTAGCATCCGCAATCGAACTT-CGGATTG
ACTTGGCGTAATAGACTATTCGCTGAGGAATTCTAATCTTCGGATTAGAGCCGGGTTG--
GGTTA-------AAGGAAGCTTCTAA----TCCTAAT--GTCTATAT
>Rsph_PYCC2988
GGGAAGAGCTCAAATTTATAATCTGGCACCTTCGGTGTCCGAGTTGTAATCTC-TAGAAG
TGTTTTCCGCGT-TGGACCGCGCATAAGTCTGTTGGAATACAGCGGCACAGTGGTGAGAC
CCCCGTATGTGGTGCGGACGCCCAGCGCTTTGTGATA-CACTTTCGAAGAGTCGAGTTGT
TTGGGAATGCAGCTCAAATTGGGTGGTAAATT-CCATCTAAAGCTAAATATTGGCGAGAG
ACCGATAGCGAACAAGTACCGTGAGGGAAAGATGAAAAGCACTTTGGAAAGAGAGTTAAC
AGTACGTGAAATTGTTGGAAGGGAAACGCTTGAAGTCAGACTTGCTTGCCGGGCAAC---
----------------CGGTTTGCAGGCCAGCATCAGTTTTCCGGGG-TGGATAATGGTA
GAGAGAAGGTAGCAGTTTCG-GCTGTGTTATAGCTCTCTACTGGATACACCTTGGGGGAC
TGAGG-AACGCAGTGTGCCTTACGGCGGAGGTTTCGACCTCTTCACACTTAGGATGCTGG
TGGAANNNGTGAA-T-ATAGGACGTCCAA-CTTAACTTGGAGTCCGAACT-CTCACTTTC
TAA-CCCTGTGCATT-TGTT------T------GGGATAGTAG-CCTCTCGGG---GTGA
ACTCCTATT---CACTTATA--AACACA--AAGTCTATGA-ATGTATTT-AATTT-ATAA
C----AAAATAAAACTTTCAACAACGGATCTCTTGGCTCTCGCATCGATGAAGAACGCAG
CGAAATGCGATAAGTAATGTGAATTGCAGAATTCAGTGAATCATCGAATCTTTGAACGCA
CCTTGCGCTCCATGGTATTCCGTGGAGCATGCCTGTT-TGAGTGTCATGAATACTTCAAC
CCTCCTCTTTTCTAGT----GAAAGAGAAGGTGCTTGGTTTCTGAGCGTTTTGCTGGCCT
C-AC----GGTCG-AGCTCGCTCGTAATGCATTAGCATCCGCAATCGAACTT-CGGATTG
ACTTGGCGTAATAGACTATTCGCTGAGGAATTCTAATCTTCGGATTAGAGCCGGGTTG--
GGTTA-------AAGGAAGCTTCTAA----TCCTAAT--GTCTATAT
>Rfer_PYCC5380
GGGAAGAGCTCAAATTTATAATCTGGCACCTTCGGTGTCCGAGTTGTAATCTC-TAGAAG
TGTTTTCCGCGT-TGGACCGCACACAAGTCTGTTGGAATACAGCGGCATAGTGGTGAGAC
CCCCGTATATGGTGCGGACGCCCAACGCTTTGTGATA-CACTTTCGAAGAGTCGAGTTGT
TTGGGAATGCAGCTCAAATTGGGTGGTAAATT-CCATCTAAAGCTAAATATTGGCGAGAG
ACCGATAGCGAACAAGTACCGTGAGGGAAAGATGAAAAGCACTTTGGAAAGAGAGTTAAC
AGTACGTGAAATTGTTGGAAGGGAAACGCTTGAAGTCAGACTTGCTTGCCGAGCAAT---
----------------CGGTTTGCAGGCCAGCATCAGTTTTCTGGGG-TGGATAATGGTA
GAGAGAAGGTAGCAGTTCCG-GCTGTGTTATAGCTCTCTGCTGGATACACCTTGGGGGAC
TGAGG-AACGCAGTGTGCCTTACGGCGGATTTCTCGAGATCTTCACACTTAGGATGCTGG
TGGAANNNGTGAA-C-ATAGGACGTCCAA-CTTAACTTGGAGTCCGAACT-CTCACTTTC
TAA-CCCTGTGCATT-TGTT------T------GGGGTAGTAG-CCTCTCGGG---GCGA
ATCCCTATT---CACTTATA--AACACA--AAGTCTATGA-ATGTATTT-AATTTTATAA
C----AAAATAAAACTTTCAACAACGGATCTCTTGGCTCTCGCATCGATGAAGAACGCAG
CGAAATGCGATAAGTAATGTGAATTGCAGAATTCAGTGAATCATCGAATCTTTGAACGCA
CCTTGCGCTCCATGGTATTCCGTGGAGCATGCCTGTT-TGAGTGTCATGAATACTTCAAC
CCTCCTCTTTCTTTAT----GATCGAAGAGGTGTTTGGATTCTGAGCGTTTTGCTGGCCT
C-AC----GGTCG-AGCTCGCTCGTAATGCATTAGCATCCGCAATCGAACTT-CGGATTG
ACTTGGCGTAATAGACTATTCGCTGAGGAATTCTAGTCTTCGGACTAGAGCCGGGTTG--
GATTA-------AAGGAAGCTCCTAA----TCCTAAT--GTCTATTT
>Rfer_SDY020
GGGAAGAGCTCAAATTTATAATCTGGCACCTTCGGTGTCCGAGTTGTAATCTC-TAGAAG
TGTTTTCCGCGT-TGGACCGCACACAAGTCTGTTGGAATACAGCGGCATAGTGGTGAGAC
CCCCGTATATGGTGCGGACGCCCAACGCTTTGTGATA-CACTTTCGAAGAGTCGAGTTGT
TTGGGAATGCAGCTCAAATTGGGTGGTAAATT-CCATCTAAAGCTAAATATTGGCGAGAG
ACCGATAGCGAACAAGTACCGTGAGGGAAAGATGAAAAGCACTTTGGAAAGAGAGTTAAC
AGTACGTGAAATTGTTGGAAGGGAAACGCTTGAAGTCAGACTTGCTTGCCGAGCAAT---
----------------CGGTTTGCAGGCCAGCATCAGTTTTCTGGGG-TGGATAATGGTA
GAGAGAAGGTAGCAGTTCCG-GCTGTGTTATAGCTCTCTGCTGGATACACCTTGGGGGAC
TGAGG-AACGCAGTGTGCCTTACGGCGGATTTCTCGAGATCTTCACACTTAGGATGCTGG
TGGAANNNGTGAA-C-ATAGGACGTCCAA-CTTAACTTGGAGTCCGAACT-CTCACTTTC
TAA-CCCTGTGCATT-TGTT------T------GGGGTAGTAG-CCTTTCGAG---GCGA
ATCCCTATT---CACTTATA--AACACA--AAGTCTATGA-ATGTATTT-AATTTTATAA
C----AAAATAAAACTTTCAACAACGGATCTCTTGGCTCTCGCATCGATGAAGAACGCAG
CGAAATGCGATAAGTAATGTGAATTGCAGAATTCAGTGAATCATCGAATCTTTGAACGCA
CCTTGCGCTCCATGGTATTCCGTGGAGCATGCCTGTT-TGAGTGTCATGAATACTTCAAC
CCTCCTCTTTCTTTAT----GATCGAAGAGGTGTTTGGATTCTGAGCGTTTTGCTGGCCT
C-GC----GGTCG-AGCTCGCTCGTAATGCATTAGCATCCGCAATCGAACTT-CGGATTG
ACTTGGCGTAATAGACTATTCGCTGAGGAATTCTAGTCTTCGGACTAGAGCCGGGTTG--
GATTA-------AAGGAAGCTCCTAA----TCCTAAT--GTCTATTT
>Rhtai_BCRC23118
GGGAAGAGCTCAAATTTATAATCTGGCACCTTCGGTGTCCGAGTTGTAATCTC-TAGAAG
TGTTTTCCGCGT-TGGACCGCACACAAGTCTGTTGGAATACAGCGGCATAGTGGTGAGAC
CCCCGTATATGGTGCGGACGCCCAACGCTTTGTGATA-CACTTTCGAAGAGTCGAGTTGT
TTGGGAATGCAGCTCAAATTGGGTGGTAAATT-CCATCTAAAGCTAAATATTGGCGAGAG
ACCGATAGCGAACAAGTACCGTGAGGGAAAGATGAAAAGCACTTTGGAAAGAGAGTTAAC
AGTACGTGAAATTGTTGGAAGGGAAACGCTTGAAGTCAGACTTGCTTGCCGAGCAAT---
----------------CGGTTTGCAGGCCAGCATCAGTTTTCCGGGG-TGGATAATGGTA
GAGAGAAGGTAGCAGTTTCG-GCTGTGTTATAGCTCTTTGCTGGATACACCTTGGGGGAC
TGAGG-AACGCAGTGTGCCTTACGGCGGATTTCTCGAGATCTTCACACTTAGGATGCTGG
TGGAANNNGTGAA-C-ATAGGACGTCCAA-CTTAACTTGGAGTCCGAACT-CTCACTTTC
TAA-CCCTGTGCATT-TGTT------T------GGGGTAGTAG-CCTTTCGGG---GCGA
ATCCCTATT---CACTTATA--AACACA--AAGTCTATGA-ATGTATTT-AATTTTATAA
C----AAAATAAAACTTTCAACAACGGATCTCTTGGCTCTCGCATCGATGAAGAACGCAG
CGAAATGCGATAAGTAATGTGAATTGCAGAATTCAGTGAATCATCGAATCTTTGAACGCA
CCTTGCGCTCCATGGTATTCCGTGGAGCATGCCTGTT-TGAGTGTCATGAATACTTCAAC
CCTCCTCTTTCTTTAT----GATCGAAGAGGTGTTTGGATTCTGAGCGTTTTGCTGGCCT
C-AC----GGTCG-AGCTCGCTCGTAATGCATTAGCATCCGCAATCGAACTT-CGGATTG
ACTTGGCGTAATAGACTATTCGCTGAGGAATTCTAGTCTTCGGACTAGAGCCGGGTTG--
GATTA-------AAGGAAGCTCCTAA----TCCTAAT--GTCTATTT
>Rhpyr_PYCC5597
GGGAAGAGCTCAAATTTATAATCTGGCACCTTCGGTGTCCGAGTTGTAATCTC-TAGAAG
TGTTTTCCGCGT-TGGACCGCACACAAGTCTGTTGGAATACAGCGGCATAGTGGTGAGAC
CCCCGTATATGGTGCGGACGCCCAACGCTTTGTGATA-CACTTTCGAAGAGTCGAGTTGT
TTGGGAATGCAGCTCAAATTGGGTGGTAAATT-CCATCTAAAGCTAAATATTGGCGAGAG
ACCGATAGCGAACAAGTACCGTGAGGGAAAGATGAAAAGCACTTTGGAAAGAGAGTTAAC
AGTACGTGAAATTGTTGGAAGGGAAACGCTTGAAGTCAGACTTGCTTGCCGAGCAAT---
----------------CGGTTTGCAGGCCAGCATCAGTTTTCTGGGG-TGGATAATGGTA
GAGAGAAGGTAGCAGTTTCG-GCTGTGTTATAGCTCTTTGCTGGATACACCTTGGGGGAC
TGAGG-AACGCAGTGTGCCTTACGGCGGATTTCTCGAGATCTTCACACTTAGGATGCTGG
TGGAANNNGTGAA-C-ATAGGACGTCCAA-CTTAACTTGGAGTCCGAACT-CTCACTTTC
TAA-CCCTGTGCATT-TGTT------T------GGGGTAGTAG-CCTTTCGAG---GCGA
ATCCCTATT---CACTTATA--AACACA--AAGTCTATGA-ATGTATTT-AATTTTATAA
C----AAAATAAAACTTTCAACAACGGATCTCTTGGCTCTCGCATCGATGAAGAACGCAG
CGAAATGCGATAAGTAATGTGAATTGCAGAATTCAGTGAATCATCGAATCTTTGAACGCA
CCTTGCGCTCCATGGTATTCCGTGGAGCATGCCTGTT-TGAGTGTCATGAATACTTCAAC
CCTCCTCTTTCTTTAT----GATCGAAGAGGTGTTTGGATTCTGAGCGTTTTGCTGGCCT
C-GC----GGTCG-AGCTCGCTCGTAATGCATTAGCATCCGCAATCGAACTT-CGGATTG
ACTTGGCGTAATAGACTATTCGCTGAGGAATTCTAGTCTTCGGACTAGAGCCGGGTTG--
GATTA-------AAGGAAGCTCCTAA----TCCTAAT--GTCTATTT
>Rhpyr_SDY119
GGGAAGAGCTCAAATTTATAATCTGGCACCTTCGGTGTCCGAGTTGTAATCTC-TAGAAG
TGTTTTCCGCGT-TGGACCGCACACAAGTCTGTTGGAATACAGCGGCATAGTGGTGAGAC
CCCCGTATATGGTGCGGACGCCCAACGCTTTGTGATA-CACTTTCGAAGAGTCGAGTTGT
TTGGGAATGCAGCTCAAATTGGGTGGTAAATT-CCATCTAAAGCTAAATATTGGCGAGAG
ACCGATAGCGAACAAGTACCGTGAGGGAAAGATGAAAAGCACTTTGGAAAGAGAGTTAAC
AGTACGTGAAATTGTTGGAAGGGAAACGCTTGAAGTCAGACTTGCTTGCCGAGCAAT---
----------------CGGTTTGCAGGCCAGCATCAGTTTTCTGGGG-TGGATAATGGTA
GAGAGAAGGTAGCAGTTTCG-GCTGTGTTATAGCTCTTTGCTGGATACACCTTGGGGGAC
TGAGG-AACGCAGTGTGCCTTACGGCGGATTTCTCGAGATCTTCACACTTAGGATGCTGG
TGGAANNNGTGAA-C-ATAGGACGTCCAA-CTTAACTTGGAGTCCGAACT-CTCACTTTC
TAA-CCCTGTGCATT-TGTT------T------GGGGTAGTAG-CCTTTCGAG---GCGA
ATCCCTATT---CACTTATA--AACACA--AAGTCTATGA-ATGTATTT-AATTTTATAA
C----AAAATAAAACTTTCAACAACGGATCTCTTGGCTCTCGCATCGATGAAGAACGCAG
CGAAATGCGATAAGTAATGTGAATTGCAGAATTCAGTGAATCATCGAATCTTTGAACGCA
CCTTGCGCTCCATGGTATTCCGTGGAGCATGCCTGTT-TGAGTGTCATGAATACTTCAAC
CCTCCTCTTTCTTTAT----GATCGAAGAGGTGTTTGGATTCTGAGCGTTTTGCTGGCCT
C-GC----GGTCG-AGCTCGCTCGTAATGCATTAGCATCCGCAATCGAACTT-CGGATTG
ACTTGGCGTAATAGACTATTCGCTGAGGAATTCTAGTCTTCGGACTAGAGCCGGGTTG--
GATTA-------AAGGAAGCTCCTAA----TCCTAAT--GTCTATTT
>Rpal_CBS6566
GGGAAGAGCTCAAATTTATAATCTGGCACTTTCAGTGTCCGAGTTGTAATCTC-TAGAAG
TGTTTTCCGCGT-TGGACCGCACACAAGTCTGTTGGAATACAGCGGCACAGTGGTGACAC
CCCCGTACACGGTGCGGACGCCCAGCGCTTTGTGATA-CACTTTCGAAGAGTCGAGTTGT
TTGGGAATGCAGCTCAAATTGGGTGGTAAATT-CCATCTAAAGCTAAATATTGGCGAGAG
ACCGATAGCGAACAAGTACCGTGAGGGAAAGATGAAAAGCACTTTGGAAAGAGAGTTAAC
AGTACGTGAAATTGTTGGAAGGGAAACGCTTGAAGTCAGACTTGCTTGCCGGAGCTTG--
-------------CTTCGGTTTGCAGGCCAGCATCAGTTTTCCGGGG-TGGATAATGGCG
GTTAGAAGGTAGCAGCTTCA-GCTGTGTTATAGCTTTCCGCTGGATACATCCTGGGGGAC
TGAGG-AACGCAGCGTGCTTT-TAGCGGGGGTTTCGACCTCTTCACGCTTAGGATGCTGG
TGTAANNNGTGAA-TATTAGGGCGTCCAAACTTAACTTGGAGCCCGAACT-CTCACTTTC
TAA-CCCTGTGCATC-TGTT-----TC------TGGTCAGTAGCT--CTCTCGGGAGTGA
ACG-CCATT---CACTTAAA--AACACA--AAGTCTATGA-ATGTATA--AAATTTATAA
C----AAAACAAAACTTTCAACAACGGATCTCTTGGCTCTCGCATCGATGAAGAACGCAG
CGAAATGCGATAAGTAATGTGAATTGCAGAATTCAGTGAATCATCGAATCTTTGAACGCA
CCTTGCGCTCTCTGGTATTCCGGAGAGCATGCCTGTT-TGAGTGTCATGAAATCTTCAAC
CCTCTCTTTTCTTAGT----GAATCGAGAGGTGCTTGGATCCTGAGCGCT--GCTG-GCT
TCG------GCCT-AGCTCGTTCGTAATGCATTAGCATCCGCAATCGAA-CTTCGGATTG
ACTTGGCGTAATAGACTATTCGCTGAGGA-TTCTGGTCTC-GTACCAGAGCCGGGTTG--
GGTTA-------AAGGAAGCTTCTAA----TCCTAAAA-GTCTAACT
>Rpal_CBS6567
GGGAAGAGCTCAAATTTATAATCTGGCACTTTCAGTGTCCGAGTTGTAATCTC-TAGAAG
TGTTTTCCGCGT-TGGACCGCACACAAGTCTGTTGGAATACAGCGGCACAGTGGTGACAC
CCCCGTACACGGTGCGGACGCCCAGCGCTTTGTGATA-CACTTTCGAAGAGTCGAGTTGT
TTGGGAATGCAGCTCAAATTGGGTGGTAAATT-CCATCTAAAGCTAAATATTGGCGAGAG
ACCGATAGCGAACAAGTACCGTGAGGGAAAGATGAAAAGCACTTTGGAAAGAGAGTTAAC
AGTACGTGAAATTGTTGGAAGGGAAACGCTTGAAGTCAGACTTGCTTGCCGGAGCTTG--
-------------CTTCGGTTTGCAGGCCAGCATCAGTTTTCCGGGG-TGGATAATGGCG
GTTAGAAGGTAGCAGCTTCA-GCTGTGTTATAGCTTTCCGCTGGATACATCCTGGGGGAC
TGAGG-AACGCAGCGTGCTTT-TAGCGGGGGTTTCGACCTCTTCACGCTTAGGATGCTGG
TGTAANNNGTGAA-TATTAGGGCGTCCAAACTTAACTTGGAGCCCGAACT-CTCACTTTC
TAA-CCCTGTGCATC-TGTT-----TC------TGGTCAGTAGCT--CTCTCGGGAGTGA
ACG-CCATT---CACTTAAA--A-CACA--AAGTCTATGA-ATGTATA--AAATTTATAA
C----AAAACAAAACTTTCAACAACGGATCTCTTGGCTCTCGCATCGATGAAGAACGCAG
CGAAATGCGATAAGTAATGTGAATTGCAGAATTCAGTGAATCATCGAATCTTTGAACGCA
CCTTGCGCTCTCTGGTATTCCGGAGAGCATGCCTGTT-TGAGTGTCATGAAATCTTCAAC
CCTCTCTTTTCTTAGT----GAATCGAGAGGTGCTTGGATCCTGAGCGCT--GCTG-GCT
TCG------GCCT-AGCTCGTTCGTAATGCATTAGCATCCGCAATCGAA-CTTCGGATTG
ACTTGGCGTAATAGACTATTCGCTGAGGA-TTCTGGTCTC-GTACCAGAGCCGGGTTG--
GGTTA-------AAGGAAGCTTCTAA----TCCTAAAA-GTCTAACT
>Rhses_PYCC4691
GGGAAGAGCTCAAATTTGTAATCTGGCACTTTCAGTGTCCGAGTTGTAATCTC-TAGAAG
TGTTTTCCGCGT-TGGACCGCACATAAGTCTGTTGGAACACAGCGGCACAGTGGTGAGAC
CCCCGTATACGGTGCGGACGCCCAACGCTTTGCGATA-CACTTTCGACGAGTCGAGTTGT
TTGGGAATGCAGCTCAAATTGGGTGGTAAATT-CCATCTAAAGCTAAATATTGGCGAGAG
ACCGATAGCGAACAAGTACCGTGAGGGAAAGATGAAAAGCACTTTGGAAAGAGAGTTAAC
AGTACGTGAAATTGTTGGAAGGGAAACGCTTGAAGTCAGACTTGCTTGCCGGAGCTTG--
-------------CTTCGGTTTGCAGGCCAGCATCAGTTTTCTGGGG-TGGATAATCGCG
GTTTGAAGGTAGCAGCCTCGTGCTGTGTTATAGCTTTCCGCTGGATACATCCTGGGGGAC
TGAGG-AACGCAGCGTGCTTT-TTGCGGGGGTTTCGACCTCTTCACGCTTAGGATGCTGG
TGTAANNNGTGAA--ATTAGGGTGTCCAA-TTTAACTTGGAACCCAACCT-CTCACTTTC
TAA-CCCTGTGCATC-TGTT-----TC------TGGGAAGTAGCT--CTTT--GGAGTGA
AAC-CCATT---CACTTATA--AACACA--AAGTCTATGA-ATGTATA--AAACTTATAA
C----AAAACAAAACTTTCAACAACGGATCTCTTGGCTCTCGCATCGATGAAGAACGCAG
CGAAATGCGATAAGTAATGTGAATTGCAGAATTCAGTGAATCATCGAATCTTTGAACGCA
CCTTGCGCTCCTTGGTATTCCGAGGAGCATGCCTGTT-TGAGTGTCATGAAATCTTCAAC
CCACCTCTTTCTTAGT----GAATCTGGTGGTGTTTGGATTCTGAGCGTT--GCTG-GCT
TCG------GTCA-AGCTCGTTCGTAATGCATTAGCATCCGCAATACAA-CTTCGGATTG
ACTTGGCGTAATAGACTATTCGCTGAGGA-TTCTGGCCTT-GTGCTGGAGCCGGGTTG--
GATTA-------AAGGAAGCTTCTAG----TCCTAAA--GTCTACTT
>Rflu_CBS6568
GGGAAGAGCTCAAATTTATAATCTGGCGCTTTCAGCGTCCGAGTTGTAATCTC-TAGAAG
TGTTTTCCGCGT-TGGACCGCACATAAGTCTGTTGGAATACAGCGGCACAGTGGTGAGAC
CCCCGTATACGGTGCGGATGCCCAATGCTTTGTGATA-CACTTTCGAAGAGTCGAGTTGT
TTGGGAATGCAGCTCAAATTGGGTGGTAAATT-CCATCTAAAGCTAAATATTGGCGAGAG
ACCGATAGCGAACAAGTACCGTGAGGGAAAGATGAAAAGCACTTTGGAAAGAGAGTTAAC
AGTACGTGAAATTGTTGGAAGGGAAACGCTTGAAGTCAGACTTGCTTTTCGGGGTTTA--
-------------CTCCGGTTGGCAGGCCAGCATCAGTTTTCYGGGG-CGGAAAATCACG
GTTAGAAGGTAGCAGTTTCG-GCTGTGTTATAGCTTTCCGTTGGATACGTCCTGGGGGAC
TGAGG-AACGCAGTGTGCTTT-TAGCGAGGGCTTCGGCCCTTTCACACTTAGGATGCTGG
TGGAANNNGTGAA-TATTAGGACGTTCAA-TTTAACTTGAAGTCCGAACT-CTCACTTTC
TAA-CCCTGTGCATT-TGTT------T------TGGCTAGTAGGATATTTCGGTATCCGA
ACACCTCTT---CATTT-AC-AAACACT--AAGTCTATGA-ATGTTTA--AATTTTATAA
C----AAAATAAAACTTTCAACAACGGATCTCTTGGCTCTCGCATCGATGAAGAACGCAG
CGAAATGTGATAAGTAATGTGAATTGCAGAATTCAGTGAATCATCGAATCTTTGAACGCA
TCTTGCACTCTCTGGTATTCCGGAGAGTATGCCTGTT-TGAGTGTCATGAATTCTTCAAC
CCTCCCTTTTCTTAGT----GAATTGAGAGGTGTTTGGATTCTGAGTGTT--GCTC--CT
A--------ACCCGAGCTCATTCGTAATGCATTAGCATCCATATTCGAA-TTTCGGATTG
ACTTGGCGTAATAGACTATTCGCTGAGGA-ATCTAACTTC--GGTTAGAGCCGTGTTT--
GAACT--------AGGAAGCTACTAA----TCTAGCTTAGTCTACCT
>Razo_CBS4648
GGGAAGAGCTCAAATTTGTAATCTGGCGCTTTCGGCGTCCGAGTTGTAATCTC-TAGAAG
TGTTTTCCGCGT-TGGACCGCACATAAGTCTGTTGGAATACAGCGGCACAGTGGTGAGAC
CCCCGTATACGGTGCGGATGCCCAATGCTTTGTGATA-CACTTTCGAAGAGTCGAGTTGT
TTGGGAATGCAGCTCAAATTGGGTGGTAAATT-CCATCTAAAGCTAAATATTGGCGAGAG
ACCGATAGCGAACAAGTACCGTGAGGGAAAGATGAAAAGCACTTTGGAAAGAGAGTTAAC
AGTACGTGAAATTGTTGGAAGGGAAACGCTTGAAGTCAGACTTGCTTTTCGGGGTTTA--
-------------CTCCGGTTGGCAGGCCAGCATCAGTTTTCTGGGG-CGGAAAATCACG
GTTAGAAGGTAGCAGTTTCG-GCTGTGTTATAGCTTTCCGTTGGATACGTCCTGGGGGAC
TGAGG-AACGCAGTGTGCTTT-TAGCGAGG-CTTCGGCCCTTTCACACTTAGGATGCTGG
TGGAANNNGTGAA-TATTAGGACGTTCAA-TTTAACTTGAAGTCCGAACT-CTCACTTTC
TAA-CCCTGTGCATT-TGTT------T------TGGCTAGTAGGATATTTCGGTATCCGA
ACACCTCTT---CATTT-AC-AAACACT--AAGTCTATGA-ATGTTTA--AATTTTATAA
C----AAAATAAAACTTTCAACAACGGATCTCTTGGCTCTCGCATCGATGAAGAACGCAG
CGAAATGTGATAAGTAATGTGAATTGCAGAATTCAGTGAATCATCGAATCTTTGAACGCA
TCTTGCACTCTTTGGTATTCCGAAGAGTATGTCTGTT-TGAGTGTCATGAATTCTTCAAC
CCTCCCTTTTCTTAGT----GAATTGAGAGGTGTTTGGATTCTGAGTGTT--GCTC--CT
A--------ACCCGAGCTCATTCGTAATGCATTAGCATCCATATTCGAA-TTTCGGATTG
ACTTGGCGTAATAGACTATTCGCTGAGGA-ATCTAACTTC--GGTTAGAGCCGTGTTT--
GAACT--------AGGAAGCTACTAA----TCTAGCTTAGTCTACCT
>Razo_CBS8949
GGGAAGAGCTCAAATTTGTAATCTGGCGCTTTCGGCGTCCGAGTTGTAATCTC-TAGAAG
TGTTTTCCGCGT-TGGACCGCACATAAGTCTGTTGGAATACAGCGGCACAGTGGTGAGAC
CCCCGTATACGGTGCGGATGCCCAATGCTTTGTGATA-CACTTTCGAAGAGTCGAGTTGT
TTGGGAATGCAGCTCAAATTGGGTGGTAAATT-CCATCTAAAGCTAAATATTGGCGAGAG
ACCGATAGCGAACAAGTACCGTGAGGGAAAGATGAAAAGCACTTTGGAAAGAGAGTTAAC
AGTACGTGAAATTGTTGGAAGGGAAACGCTTGAAGTCAGACTTGCTTTTCGGGGTTTA--
-------------CTCCGGTTGGCAGGCCAGCATCAGTTTTCTGGGG-CGGAAAATCACG
GTTAGAAGGTAGCAGTTTCG-GCTGTGTTATAGCTTTCCGTTGGATACGTCCTGGGGGAC
TGAGG-AACGCAGTGTGCTTT-TAGCGAGGGCTTCGGCCCTTTCACACTTAGGATGCTGG
TGGAANNNGTGAA-TATTAGGACGTTCAA-TTTAACTTGAAGTCCGAACT-CCCACTTTC
TAA-CCCTGTGCATT-TGTT------T------TGGCTAGTAGGATATCTCGGTATCCGA
ACACCTCTT---CATTT-AC-AAACACT--AAGTCTATGA-ATGTTTA--AATTTTATAA
C----AATATAAAACTTTCAACAACGGATCTCTTGGCTCTCGCATCGATGAAGAACGCAG
CGAAATGTGATAAGTAATGTGAATTGCAGAATTCAGTGAATCATCGAATCTTTGAACGCA
TCTTGCACTCTTTGGTATTCCGAAGAGTATGTCTGTT-TGAGTGTCATGAATTCTTCAAC
CCTCCCTTTTCTTAGT----GAATTGAGAGGAGTTTGGATTCTGAGTGTT--GCTC--CT
A--------ATACGAGCTCATTCGTAATACATTAGCATCCATATTCGAA-TTTCGGATTG
ACTTGGCGTAATAGACTATTCGCTGAGGA-ATCTAACTTC--GGTTAGAGCCGTGTTT--
GAACT--------AGGAAGCTACTAA----TCTAGCTTAGTCTACCT
>Razo_CBS8948
GGGAAGAGCTCAAATTTGTAATCTGGCGCTTTCGGCGTCCGAGTTGTAATCTC-TAGAAG
TGTTTTCCGCGT-TGGACCGCACATAAGTCTGTTGGAATACAGCGGCACAGTGGTGAGAC
CCCCGTATACGGTGCGGATGCCCAATGCTTTGTGATA-CACTTTCGAAGAGTCGAGTTGT
TTGGGAATGCAGCTCAAATTGGGTGGTAAATT-CCATCTAAAGCTAAATATTGGCGAGAG
ACCGATAGCGAACAAGTACCGTGAGGGAAAGATGAAAAGCACTTTGGAAAGAGAGTTAAC
AGTACGTGAAATTGTTGGAAGGGAAACGCTTGAAGTCAGACTTGCTTTTCGGGGTTTA--
-------------CTCCGGTTGGCAGGCCAGCATCAGTTTTCTGGGG-CGGAAAATCACG
GTTAGAAGGTAGCAGTTTCG-GCTGTGTTATAGCTTTCCGTTGGATACGTCCTGGGGGAC
TGAGG-AACGCAGTGTGCTTT-TAGCGAGGGCTTCGGCCCTTTCACACTTAGGATGCTGG
TGGAANNNGTGAA-TATTAGGACGTTCAA-TTTAACTTGAAGTCCGAACT-CCCACTTTC
TAA-CCCTGTGCATT-TGTT------T------TGGCTAGTAGGATATCTCGGTATCCGA
ACACCTCTT---CATTT-AC-AAACACT--AAGTCTATGA-ATGTTTA--AATTTTATAA
C----AACATAAAACTTTCAACAACGGATCTCTTGGCTCTCGCATCGATGAAGAACGCAG
CGAAATGTGATAAGTAATGTGAATTGCAGAATTCAGTGAATCATCGAATCTTTGAACGCA
TCTTGCACTCTTTGGTATTCCGAAGAGTATGTCTGTT-TGAGTGTCATGAATTCTTCAAC
CCTCCCTTTTCTTAGT----GAATTGAGAGGAGTTTGGATTCTGAGTGTT--GCTC--CT
A--------ATACGAGCTCATTCGTAATACATTAGCATCCATATTCGAA-TTTCGGATTG
ACTTGGCGTAATAGACTATTCGCTGAGGA-ATCTAACTTC--GGTTAGAGCCGTGTTT--
GAACT--------AGGAAGCTACTAA----TCTAGCTTAGTCTACCT
>Smic_CBS7041
GGGAAGAGCTCAAATTTGTAATCTGGCGCTTTCAGCGTCCGAGTTGTAATCTC-TAGAAG
TGTTTTCCGCGT-TGGACCGCACATAAGTCTGTTGGAATACAGCGGCACAGTGGTGAGAC
CCCCGTATACGGTGCGGATGCCCAATGCTTTGTGATA-CACTTTCGAAGAGTCGAGTTGT
TTGGGAATGCAGCTCAAATTGGGTGGTAAATT-CCATCTAAAGCTAAATATTGGCGAGAG
ACCGATAGCGAACAAGTACCGTGAGGGAAAGATGAAAAGCACTTTGGAAAGAGAGTTAAC
AGTACGTGAAATTGTTGGAAGGGAAACGCTTGAAGTCAGACTTGCTTTTCGGGGTTTA--
-------------CTCCGGTTGGCAGGCCAGCATCAGTTTTTTGGGG-CGGAAAATCACG
GTTAGAAGGTAGCAGTTTCG-GCTGTGTTATAGCTTTCCGTTGGATACGCTCTGAGGGAC
TGAGG-AACGCAGTGTGCTTT-TAGCGAGGGCTTCGGCTCTTTCACACTTAGGATGCTGG
TGGAANNNGTGAA-TTTAAGGACGTTCAA-TTTAACTTGAAGTCCGAACT-CTCACTTTC
TAA-CCCTGTGCATT-TGTT------T------TGGCTAGTAGGATGCTTCGGCGTCCGA
ACACCTCTT---CATTT-AC-AAACACA--AAGTCTATGA-ATGTTTA--AATTTTATAA
C----AAAATAAAACTTTCAACAACGGATCTCTTGGCTCTCGCATCGATGAAGAACGCAG
CGAAATGTGATAAGTAATGTGAATTGCAGAATTCAGTGAATCATCGAATCTTTGAACGCA
TCTTGCACTCTTTGGTATTCCGAAGAGTATGTCTGTT-TGAGTGTCATGAATTCTTCAAC
CCTCCCTTTTCTTAGT----GAATCGAGAGGTGTTTGGATTCTGAGTGTT--GCTC--CT
A--------ACCCGAGCTCATTCGTAATGTATTAGCATCCATATTCGAA-TTTCGGATTG
ACTTGGCGTAATAGACTATTCGCTGAGGA-ATCTAGCTCC--GGCTAGAGCCGTGTTT--
GAACT--------AGGAAGCTACTAA----TCTAGCTTAGTCTACCT
>Srui_CBS5811
GGGAAGAGCTCAAATTTATAATCTGGCGCTTTCGGCGTCCGAGTTGTAATCTC-TAGAAG
TGTTTTCCGCGT-TGGACCGCACATAAGTCTGTTGGAATACAGCGGCACAGTGGTGAGAC
CCCCGTTCACGGTGCGGATGCCCAATGCTTTGTGATA-CACTTTCGAAGAGTCGAGTTGT
TTGGGAATGCAGCTCAAATTGGGTGGTAAATT-CCATCTAAAGCTAAATATTGGCGAGAG
ACCGATAGCGAACAAGTACCGTGAGGGAAAGATGAAAAGCACTTTGGAAAGAGAGTTAAC
AGTACGTGAAATTGTTGGAAGGGAAACGCTTGAAGTCAGACTTGCTATTCGGGGCTTG--
-------------CTCCGAGTTGCAGGCCAGCATCAGTTTTTCGGGG-CGGAAAATCACG
GATTGAAGGTAGCAGTTTCG-GCTGTGTTATAGCTTTCCGTTGGATACGTCCTGGGGGAC
TGAGG-AACGCAGTGTGCTTT-TAGCGAGGGCTTCGGCTCTTTCACACTTAGGATGCTGG
TGGAANNNGTGAA-TAATAGGACGTTCCA-TTTAACTGGAAGTCCGAACT-CTCACTTTC
TAA-CCCTGTGCATT-TGTT------T------TGGCTAGTAGGATGCTT--GCGTCCGA
ACACCTCTT---CATTT-AC-AAACACA--AAGTCTATGA-ATGTTTA--A-TTTTATAA
C----AAAACAAAACTTTCAACAACGGATCTCTTGGCTCTCGCATCGATGAAGAACGCAG
CGAAATGTGATAAGTAATGTGAATTGCAGAATTCAGTGAATCATCGAATCTTTGAACGCA
TCTTGCACTCCTTGGTATTCCGAGGAGTATGCCTGTT-TGAGTGTCATGAATTCTTCAAC
CCTCTCTTTTCTTAGT----GATTAGAGAGGAGCTTGGATTCTGAGTGTT--GCTC--CT
T--------ACCCGAGCTCATTCGTAATATATTAGCATCCATATTCGAACTTTCGGATTG
ACTTGGCGTAATAGACTATTCGCTGAGGA-ATCTAACTTC--GGTTAGAGCCGGGTTT--
GAACT--------AGGAAGCTCCTAA----TCTAGCTTAGTCTACTT
>Srui_CBS5004
GGGAAGAGCTCAAATTTATAATCTGGCGCTTTCGGCGTCCGAGTTGTAATCTC-TAGAAG
TGTTTTCCGCGT-TGGACCGCACATAAGTCTGTTGGAATACAGCGGCACAGTGGTGAGAC
CCC-GTTCACGGTGCGGATGCC-AATGCTTTGTGATA-CACTTTCGAAGAGTCGAGTTGT
TTGGGAATGCAGCTCAAATTGGGTGGTAAATT-CCATCTAAAGCTAAATATTGGCGAGAG
ACCGATAGCGAACAAGTACCGTGAGGGAAAGATGAAAAGCACTTTGGAAAGAGAGTTAAC
AGTACGTGAAATTGTTGGAAGGGAAACGCTTGAAGTCAGACTTGCTATTCGGGGCTTG--
-------------CTCCGAGTTGCAGGCCAGCATCAGTTTTTCGGGG-CGGAAAATCACG
GATTGAAGGTAGCAGTTTCG-GCTGTGTTATAGCTTTCCGTTGGATACGTCCTGGGGGAC
TGAGG-AACGCAGTGTGCTTT-TAGCGAGGGCTTCGGCTCTTTCACACTTAG-ATGCTGG
TGGAANNNGTGAA-TAATAGGACGTTCCA-TTTAACTGGAAGTCCGAACT-CTCACTTTC
TAA-CCCTGTGCATT-TGTT------T------TGGCTAGTAGGATGCTT--GCGTCCGA
ACACCTCTT---CATTT-AC-AAACACA--AAGTCTATGA-ATGTTTA--A-TTTTATAA
C----AAAACAAAACTTTCAACAACGGATCTCTTGGCTCTCGCATCGATGAAGAACGCAG
CGAAATGTGATAAGTAATGTGAATTGCAGAATTCAGTGAATCATCGAATCTTTGAACGCA
TCTTGCACTCCTTGGTATTCCGAGGAGTATGCCTGTT-TGAGTGTCATGAATTCTTCAAC
CCTCTCTTTTCTTAGT----GATTAGAGAGGAGCTTGGATTCTGAGTGTT--GCTC--CT
T--------ACCCGAGCTCATTCGTAATACATTAGCATCCATATTCGAACTTTCGGATTG
ACTTGGCGTAATAGACTATTCGCTGAGGA-ATCTAACTTC--GGTTAGAGCCGGGTTT--
GAACT--------AGGAAGCTCCTAA----TCTAGCTTAGTCTACTT
>Srui_CBS9111
GGGAAGAGCTCAAATTTATAATCTGGCGCTTTCGGCGTCCGAGTTGTAATCTC-TAGAAG
TGTTTTCCGCGT-TGGACCGCACATAAGTCTGTTGGAATACAGCGGCACAGTGGTGAGAC
CCCCGTTCACGGTGCGGATGCCCAATGCTTTGTGATA-CACTTTCGAAGAGTCGAGTTGT
TTGGGAATGCAGCTCAAATTGGGTGGTAAATT-CCATCTAAAGCTAAATATTGGCGAGAG
ACCGATAGCGAACAAGTACCGTGAGGGAAAGATGAAAAGCACTTTGGAAAGAGAGTTAAC
AGTACGTGAAATTGTTGGAAGGGAAACGCTTGAAGTCAGACTTGCTATTCGGGGCTTG--
-------------CTCCGAGTTGCAGGCCAGCATCAGTTTTTCGGGG-CGGAAAATCACG
GATTGAAGGTAGCAGTTTCG-GCTGTGTTATAGCTTTCCGTTGGATACGTCCTGGGGGAC
TGAGG-AACGCAGTGTGCTTT-TAGCGAGGGCTTCGGCTCTTTCACACTTAGGATGCTGG
TGGAANNNGTGAA-TAATAGGACGTTCCA-TTTAACTGGAAGTCCGAACT-CTCACTTTC
TAA-CCCTGTGCATT-TGTT------T------TGGCTAGTAGGATGCTT--GCGTCCGA
ACACCTCTT---CATTT-AC-AAACACA--AAGTCTATGA-ATGTTTA--A-TTTTATAA
C----AAAACAAAACTTTCAACAACGGATCTCTTGGCTCTCGCATCGATGAAGAACGCAG
CGAAATGTGATAAGTAATGTGAATTGCAGAATTCAGTGAATCATCGAATCTTTGAACGCA
TCTTGCACTCCTTGGTATTCCGAGGAGTATGCCTGTT-TGAGTGTCATGAATTCTTCAAC
CCTCTCTTTTCTTAGT----GATTAGAGAGGAGCTTGGATTCTGAGTGTT--GCTC--CT
T--------ACCCGAGCTCATTCGTAATACATTAGCATCCATATTCGAACTTTCGGATTG
ACTTGGCGTAATAGACTATTCGCTGAGGA-ATCTAACTTC--GGTTAGAGCCGGGTTT--
GAACT--------AGGAAGCTCCTAA----TCTAGCTTAGTCTACTT
>Rhcol_CBS348
GGGAAGAGCTCAAATTTGTAATCTGGCGCTTTCAGCGTCCGAGTTGTAATCTC-TAGAAA
TGTTTTCCGCGT-TGCACCGCACACAAGTCTGTTGGAATACAGCGGCACAGTGGTGAGAC
CCCCGTTCATGGTGCGGATGCGCAATGCTTTGTGATA-CATTTTCGAAGAGTCGAGTTGT
TTGGGAATGCAGCTCAAATTGGGTGGTAAATT-CCATCTAAAGCTAAATATTGGCGAGAG
ACCGATAGCGAACAAGTACCGTGAGGGAAAGATGAAAAGCACTTTGGAAAGAGAGTTAAC
AGTACGTGAAATTGTTGGAAGGGAAACGCTTGAAGTCAGACTTGCTGTTCGGAGTTCAGC
CGCAAGGTGTACTCTCCGAGTTGCAGGCCAGCATCAGTTTTTCGGGG-TGGAAAATCACG
GTTTGAAGGTAGCAGTTTCG-GCTGTGTTATAGCTTTCCGTTGGATACATCCTGGGGGAC
TGAGG-AACGCAGTGTGCTTT-TAGCAGGGGTTTCGACCTCTTCACACTTAGGATGCTGG
TGGAANNNGTGAA-TAACAGGACGTTCAA-TTTAACTTGAAGTCCGAACT-CTCACA-TC
TAA-CCCTGTGCATT-TGTT------T------TGGTTAGTAGAGCGCTT--GCGTTCGA
ACACCTCTT---CATTTTAC-AAACACT--AAGTCAAAGT-ATGTTTA--AATTT-ATAA
C----AAAACAAAACTTTCAACAACGGATCTCTTGGCTCTCGCATCGATGAAGAACGCAG
CGAAATGTGATAAGTAATGTGAATTGCAGAATTCAGTGAATCATCGAATCTTTGAACGCA
TCTTGCACTCTCTGGTATTCCGGAGAGTATGTCTGTT-TGAGTGTCATGAATTCTTCAAC
CCTCCCTTTTCTTAGT----GAATTGAGAGGAGTTTGGATTCTGAGTGTT--GCTC--CT
A--------ACCCGAGCTCATTCGTAATATATTAGCATCCATATTCGA--CTTCGGATTG
ACTTGGCGTAATAGACTATTCGCTGAGGA-ATCTAACTTC--GGTTAGAGCCGTTTTT--
GAACT--------AGGAAGCTGCTAA----TCTAGCTTAGTCTACCT
>Rhcol_C21C1
GGGAAGAGCTCAAATTTGTAATCTGGCGCTTTCAGCGTCCGAGTTGTAATCTC-TAGAAA
TGTTTTCCGCGT-TGCACCGCACACAAGTCTGTTGGAATACAGCGGCACAGTGGTGAGAC
CCCCGTTCATGGTGCGGATGCGCAATGCTTTGTGATA-CATTTTCGAAGAGTCGAGTTGT
TTGGGAATGCAGCTCAAATTGGGTGGTAAATT-CCATCTAAAGCTAAATATTGGCGAGAG
ACCGATAGCGAACAAGTACCGTGAGGGAAAGATGAAAAGCACTTTGGAAAGAGAGTTAAC
AGTACGTGAAATTGTTGGAAGGGAAACGCTTGAAGTCAGACTTGCTGTTCGGAGTTCAGC
CGCAAGGTGTACTCTCCGAGTTGCAGGCCAGCATCAGTTTTTCGGGG-TGGAAAATCACG
GTTTGAAGGTAGCAGTTTCG-GCTGTGTTATAGCTTTCCGTTGGATACATCCTGGGGGAC
TGAGG-AACGCAGTGTGCTTT-TAGCAGGGGTTTCGACCTCTTCACACTTAGGATGCTGG
TGGAANNNGTGAA-TAACAGGACGTTCAA-TTTAACTTGAAGTCCGAACT-CTCACA-TC
TAA-CCCTGTGCATT-TGTT------T------TGGTTAGTAGAGCGCTT--GCGTTCGA
ACACCTCTT---CATTTTAC-AAACACT--AAGTCAAAGT-ATGTTTA--AATTT-ATAA
C----AAAACAAAACTTTCAACAACGGATCTCTTGGCTCTCGCATCGATGAAGAACGCAG
CGAAATGTGATAAGTAATGTGAATTGCAGAATTCAGTGAATCATCGAATCTTTGAACGCA
TCTTGCACTCTCTGGTATTCCGGAGAGTATGTCTGTT-TGAGTGTCATGAATTCTTCAAC
CCTCCCTTTTCTTAGT----GAATTGAGAGGAGTTTGGATTCTGAGTGTT--GCTC--CT
A--------ACCCGAGCTCATTCGTAATATATTAGCATCCATATTCGA--CTTCGGATTG
ACTTGGCGTAATAGACTATTCGCTGAGGA-ATCTAACTTC--GGTTAGAGCCGTTTTT--
GAACT--------AGGAAGCTGCTAA----TCTAGCTTAGTCTACCT
>Rore_ZP292
GGGAAGAGCTCAAATTTGTAATCTGGCGCTTTCAGCGTCCGAGTTGTAATCTC-TAGAAA
TGTTTTCCGCGT-TGGACCGCACACAAGTCTGTTGGAATACAGCGGCACAGTGGTGAGAC
CCCCGTTCATGGTGCGGATGCCCAATGCTTTGTGATA-CATTTTCGAAGAGTCGAGTTGT
TTGGGAATGCAGCTCAAATTGGGTGGTAAATT-CCATCTAAAGCTAAATATTGGCGAGAG
ACCGATAGCGAACAAGTACCGTGAGGGAAAGATGAAAAGCACTTTGGAAAGAGAGTTAAC
AGTACGTGAAATTGTTGGAAGGGAAACGCTTGAAGTCAGACTTGCTGTTCGGAGTTCAGC
CGCAAGGTGTACTCTCCGAGTTGCAGGCCAGCATCAGTTTTCTGGGA-TGGAAAATCACG
GTTTGAAGGTAGCAGTTTCG-GCTGTGTTATAGCTTTCCGTTGGATACATCCTGGGGGAC
TGAGG-AACGCAGTGTGCTTT-TAGCGGGGGCTTCGGCCCCTTCACACTTAGGATGCTGG
TGGAANNNGTGAA-TTATAGGACGTCCAA-TTTAACTTGGAGTCCGAACT-CTCACTTTC
TAA-CCCTGTGCATT-TGTT------T------TGGTTAGTAGGATGCTT--GCGTCTGA
ACACCTCTT---CATTTTAC-AAACACT--AAGTATAAGA-ATGTTTA--AATTTTATAA
T----CAAATAAAACTTTCAACAACGGATCTCTTGGCTCTCGCATCGATGAAGAACGCAG
CGAAATGTGATAAGTAATGTGAATTGCAGAATTCAGTGAATCATCGAATCTTTGAACGCA
TCTTGCGCTCCCTGGTATTCCGGGGAGCATGTCTGTT-TGAGTGTCATGAATTCTTCAAC
CCTTTCTTTTCCTAGT----GAATTGAGAGGTGTTTGGATCCTGAGCGTT--GCTC--CT
A--------ACCCGAGCTCGTTCGTAATACATTAGCATCCATATTCGAA-TTTCGGATTG
ACTTGGCGTAATAGACTATTCGCTGAGGA-ATCTAACTTC--GGTTAGAGCCGT-TTT--
GAACT--------AGGAAGCTGCTAA----TCTAGCTTAGTCTACCT
>Rore_ZP295
GGGAAGAGCTCAAATTTGTAATCTGGCGCTTTCAGCGTCCGAGTTGTAATCTC-TAGAAA
TGTTTTCCGCGT-TGGACCGCACACAAGTCTGTTGGAATACAGCGGCACAGTGGTGAGAC
CCCCGTTCATGGTGCGGATGCCCAGTGCTTTGTGATA-CATTTTCGAAGAGTCGAGTTGT
TTGGGAATGCAGCTCAAATTGGGTGGTAAATT-CCATCTAAAGCTAAATATTGGCGAGAG
ACCGATAGCGAACAAGTACCGTGAGGGAAAGATGAAAAGCACTTTGGAAAGAGAGTTAAC
AGTACGTGAAATTGTTGGAAGGGAAACGCTTGAAGTCAGACTTGCTGTTCGGAGTTCAGC
CGCAAGGTGTACTCTCCGAGTTGCAGGCCAGCATCAGTTTTCTGGGA-TGGAAAATCACG
GTTTGAAGGTAGCAGTTTCG-GCTGTGTTATAGCTTTCCGTTGGATACATCCTGGGGGAC
TGAGG-AACGCAGTGTGCTTT-TAGCGGGGGCTTCGGCCCCTTCACACTTAGGATGCTGG
TGGAANNNGTGAA-TTATAGGACGTCCAA-TTTAACTTGGAGTCCGAACT-CTCACTTTC
TAA-CCCTGTGCATT-TGTT------T------TGGTTAGTAGGATGCTT--GCGTCTGA
ACACCTCTT---CATTTTAC-AAACACT--AAGTATAAGA-ATGTTTA--AATTTTATAA
T----CAAATAAAACTTTCAACAACGGATCTCTTGGCTCTCGCATAGATGAAGAACGCAG
CGAAATGTGATAAGTAATGTGAATTGCAGAATTCAGTGAATCATCGAATCTTTGAACGCA
TCTTGCGCTCCCTGGTATTCCGGGGAGCATGTCTGTT-TGAGTGTCATGAATTCTTCAAC
CCTTTCTTTTCCTAGT----GAATTGAGAGGTGTTTGGATCCTGAGCGTT--GCTC--CT
A--------ACCCGAGCTCGTTCGTAATACATTAGCATCCATATTCGAA-TTTCGGATTG
ACTTGGCGTAATAGACTATTCGCTGAGGA-ATCTAACTTC--GGTTAGAGCCGT-TTT--
GAACT--------AGGAAGCTGCTAA----TCTAGCTTAGTCTACCT
>Rlus_CBS7604
GGGAAGAGCTCAAATTTGTAATCTGGCGCTTTCAGCGTCCGAGTTGTAATCTC-TAGAAG
TGTTTTCCGCGT-TGGACCGCACACAAGTCTGTTGGAATACAGCGGCACAGTGGTGAGAC
CCCCGTTCATGGTGCGGATGCCCAATGCTTTGTGATA-CACTTTCGAAGAGTCGAGTTGT
TTGGGAATGCAGCTCAAATTGGGTGGTAAATT-CCATCTAAAGCTAAATATTGGCGAGAG
ACCGATAGCGAACAAGTACCGTGAGGGAAAGATGAAAAGCACTTTGGAAAGAGAGTTAAC
AGTACGTGAAATTGTTGGAAGGGAAACGCTTGAAGTCAGACTTGCTGTTCGGAGTTCAGC
CGCAAGGTGTACTCTCCGAGTTGCAGGCCAGCATCAGTTTTCTGGGG-TGGAAAATCACG
GTTTGAAGGTAGCAGTTTCG-GCTGTGTTATAGCTTTCCGTAGGATACACCCTGGGGGAC
TGAGG-AACGCAGTG-GCCTT-TAGCGGGGGTTTCGACCTCTTCACACTTAGGATGCTGG
TGGAANNNGTGAA-TACTAGGACGTCCAA-TTTAACTTGGAGTCCGAACT-CTCACTCTC
TAA-CTCTGTGCATT-TGTT------T------TGGTTAGTAGGACGCTT--GCGTCTGA
ACCCCTCTT---CATTT-AC-AAACACT--AAGTCTATGA-ATGTTTA--AATTTTATAA
C----AAAACAAAACTTTCAACAACGGATCTCTTGGCTCTCGCATCGATGAAGAACGCAG
CGAAATGTGATAAGTAATGTGAATTGCAGAATTCAGTGAATCATCGAATCTTTGAACGCA
TCTTGCACTCTCTGGTATTCCGGAGAGTATGTCTGTT-TGAGTGTCATGAATTCTTCAAC
CCTCCCTTTTCTTAGT----GAATTGAGAGGAGTTTGGATTCTGAGTGTT--GCTC--CT
T--------ACCCGAGCTCATTCGTAATATATTAGCATCCATATTCGAA-TTTCGGATTG
ACTTGGCGTAATAGACTATTCGCTGAGGA-ATCTAACTTC--GGTTAGAGCCGTCTTT--
GAAAA--------AGGAAGCTGCTAA----ACTAGCTTAGTCTACTT
>Rlus_PYCC4642
GGGAAGAGCTCAAATTTGTAATCTGGCGCTTTCAGCGTCCGAGTTGTAATCTC-TAGAAG
TGTTTTCCGCGT-TGGACCGCACACAAGTCTGTTGGAATACAGCGGCACAGTGGTGAGAC
CCCCGTTCATGGTGCGGATGCCCAATGCTTTGTGATA-CACTTTCGAAGAGTCGAGTTGT
TTGGGAATGCAGCTCAAATTGGGTGGTAAATT-CCATCTAAAGCTAAATATTGGCGAGAG
ACCGATAGCGAACAAGTACCGTGAGGGAAAGATGAAAAGCACTTTGGAAAGAGAGTTAAC
AGTACGTGAAATTGTTGGAAGGGAAACGCTTGAAGTCAGACTTGCTGTTCGGAGTTCAGC
CGCAAGGTGTACTCTCCGAGTTGCAGGCCAGCATCAGTTTTCTGGGG-TGGAAAATCACG
GTTTGAAGGTAGCAGTTTCG-GCTGTGTTATAGCTTTCCGTAGGATACACCCTGGGGGAC
TGAGG-AACGCAGTGTGCTTT-TAGCGGGGGTTTCGACCTCTTCACACTTAGGATGCTGG
TGGAANNNGTGAA-TACTAGGACGTCCAA-TTTAACTTGGAGTCCGAACT-CTCACTCTC
TAA-CTCTGTGCATT-TGTT------T------TGGTTAGTAGGACGCTT--GCGTCTGA
ACCCCTCTT---CATTT-AC-AAACACT--AAGTCTATGA-ATGTTTA--AATTTTATAA
C----AAAACAAAACTTTCAACAACGGATCTCTTGGCTCTCGCATCGATGAAGAACGCAG
CGAAATGTGATAAGTAATGTGAATTGCAGAATTCAGTGAATCATCGAATCTTTGAACGCA
TCTTGCACTCTCTGGTATTCCGGAGAGTATGTCTGTT-TGAGTGTCATGAATTCTTCAAC
CCTCCCTTTTCTTAGT----GAATTGAGAGGAGTTTGGATTCTGAGTGTT--GCTC--CT
T--------ACCCGAGCTCATTCGTAATATATTAGCATCCATATTCGAA-TTTCGGATTG
ACTTGGCGTAATAGACTATTCGCTGAGGA-ATCTAACTTC--GGTTAGAGCCGTCTTT--
GAAAA--------AGGAAGCTGCTAA----ACTAGCTTAGTCTACTT
>Sppoo_CBS9095
GGGAAGAGCTCAAATTTGTAATCTGGCGCTTTCGGCGTCCGAGTTGTAATCTC-TAGAAG
TGTTTTCCGCGT-TGGACCGCACACAAGTCTGTTGGAATACAGCGGCACAGTGGTGAGAC
CCCCGTTCACGGTGCGGATGCCCAATGCTTTGTGATA-CACTTTCGAAGAGTCGAGTTGT
TTGGGAATGCAGCTCAAATTGGGTGGTAAATT-CCATCTAAAGCTAAATATTGGCGAGAG
ACCGATAGCGAACAAGTACCGTGAGGGAAAGATGAAAAGCACTTTGGAAAGAGAGTTAAC
AGTACGTGAAATTGTTGGAAGGGAAACGCTTGAAGTCAGACTTGCTATTCGGG----C--
-------------AACCGAGTTGCAGGCCAGCATCAGTTTTTCGGGG-CGGAAAATCACG
GTTAGAAGGTAGCAGTTTCG-GCTGTGTTATAGCTTTCCGTTGGATACGTCCTGGGGGAC
TGAGG-AACGCAGCGTGCTTT-TTGCAGGAGCTTCGGCTTCATCACGCTTAGGATGCTGG
TGTAANNNGTGAA-TACTAGGACGTTCAA-TTTAACTTGAAGTCCGAACT-CTCACTTTC
TAA-CCCTGTGCATT-TGTT------T------TGGTTAGTAGAGCGCTT--GCGTTCGA
ACACCTCTT---CATTT-AC-AAACACC--A-GTCTATGA-ATGTATA--AAATC-ATAA
C----AAAACAAAACTTTCAACAACGGATCTCTTGGCTCTCGCATCGATGAAGAACGCAG
CGAAATGTGATAAGTAATGTGAATTGCAGAATTCAGTGAATCATCGAATCTTTGAACGCA
TCTTGCACTCTTTGGTATTCCGAAGAGTATGTCTGTT-TGAGTGTCATGAATTCTTCAAC
CCTCCCTTTTCTTAGT----GAATCGAGAGGTGTTTGGATTCTGAGTGTT--GCTC--CT
T--------ACCCGAGCTCATTCGTAATGCATTAGCATCCATATTCGAA-TTTCGGATTG
ACTTGGCGTAATAGACTATTCGCTGAGGA-ATCTAACTTC--GGTTAGAGCCGTGTTT--
GAACT--------AGGAAGCTTCTAA----TCTAGCTTAGTCTACTT
>Spnyl_CBS9093
GGGAAGAGCTCAAATTTATAATCTGGCGCTTTCAGCGTCCGAGTTGTAATCTC-TAGAAG
TGTTTTCCGCGT-TGGACCGCACACAAGTCTGTTGGAATACAGCGGCACAGTGGTGAGAC
CCCCGTATACGGTGCGGATGCCCAATGCTTTGTGATA-CACTTTCGAAGAGTCGAGTTGT
TTGGGAATGCAGCTCAAATTGGGTGGTAAATT-CCATCTAAAGCTAAATATTGGCGAGAG
ACCGATAGCGAACAAGTACCGTGAGGGAAAGATGAAAAGCACTTTGGAAAGAGAGTTAAC
AGTACGTGAAATTGTTGGAAGGGAAACGCTTGAAGTCAGACTTGCTATTCGGG-TTTA--
-------------CTC-GAGTTGCAGGCCAGCATCAGTTTTCTGGGGGTGGAAAATCACG
GTTTGAAGGTAGCAACTTCG-GTTGTGTTATAGCTTTCCGTTGGATACATCCTGGGGGAC
TGAGG-ATCGCAGTGTGCTTT-TAGCAGGAGCTTCGGCTTCATCACACTTAGGATGCTGG
TGTAANNNGTGAA-TATTAGGACGTTCAA-TTTAACTTGAAGTCCGAACT-CTCACTTTC
TAA-CCCTGTGCATT-TGTT------T------TGGCTAGTAGGATCTT---GTATCTGA
ACGCCTCTT---CATTT-AC-AAACACA--AAGTCTATGA-ATGTTTA--AATTTTATAA
C----AAAACAAAACTTTCAACAACGGATCTCTTGGCTCTCGCATCGATGAAGAACGCAG
CGAAATGTGATAAGTAATGTGAATTGCAGAATTCAGTGAATCATCGAATCTTTGAACGCA
TCTTGCACTCCTTGGTATTCCGAGGAGTATGTCTGTT-TGAGTGTCATGAATTCTTCAAC
CCTCTCTTTTCTTAGT----GAATCGAGAGGTGTTTGGATTCTGAGTGTT--GCTC--CT
A--------AATCGAGCTCATTCGTAATGCATTAGCATCCATATTCGAA-TTTCGGATTG
ACTTGGCGTAATAGACTATTCGCTGAGGA-ATCTAACTTC--GGTTAGAGCCGGATTT--
GAACT--------AGGAAGCTTATAA----TCTAGCTTAGTCTACTT
>Spodo_CBS9115
GGGAAGAGCTCAAATTTATAATCTGGCACTTTCAGTGTCCGAGTTGTAATCTC-TAGAAG
TGTTTTCCGCAT-TGGACCGCACACAAGTCTGTTGGAATACAGCGGCACAGTGGTGAGAC
CCCCGTATACGGTGCGGATGCCCAATGCTTTGTGATA-CACTTTCGAAGAGTCGAGTTGT
TTGGGAATGCAGCTCAAATTGGGTGGTAAATT-CCATCTAAAGCTAAATATTGGCGAGAG
ACCGATAGCGAACAAGTACCGTGAGGGAAAGATGAAAAGCACTTTGGAAAGAGAGTTAAC
AGTACGTGAAATTGTTGGAAGGGAAACGCTTGAAGTCAGACTTGCTATTCGGGGCTTG--
-------------CTCCGAGTTGCAGGCCAGCATCAGTTTTCTGGGG-TGGAAAATCACG
GTTAGAAGGTAGCAACTTCG-GTTGTGTTATAGCTTTCCGTTGGATACATCCTGGGGGAC
TGAGG-AACGCAGTGTGCTTT-TAGCAGGAGCTTCGGCTTCATCACACTTAGGATGCTGG
TGGAANNNGTGAA-TACTAGGACGTTCAA-TTTAACTTGAAGTCCGAACT-CTCACTTTC
TAA-CCCTGTGCATT-TGTT------T------TGGTTAGTAGGATTC------GTCTGA
ACACCTCTT---CATTT-AC-AAACACA--AAGTCTATGA-ATGTATA--AAGTTTATAA
C----AAAACAAAACTTTCAACAACGGATCTCTTGGCTCTCGCATCGATGAAGAACGCAG
CGAAATGTGATAAGTAATGTGAATTGCAGAATTCAGTGAATCATCGAATCTTTGAACGCA
TCTTGCACTCCTTGGTATTCCGAGGAGTATGTCTGTT-TGAGTGTCATGAATTCTTCAAC
CCTCTCTTTTCTTAGT----GATTAGAGAGAAGTTTGGATTCTGAGTGTT--GCTC--CT
A--------ACCCGAGCTCATTCGTAATGTATTAGCATCCATATTCGAA-TTTCGGATTG
ACTTGGCGTAATAGACTATTCGCTGAGGA-ATCTAACTTT--GGTTAGAGCCGTGTTT--
GAACT--------AGGAAGCTACTAA----TCTAGCTTAGTCTACTT
>Spodo_ZP470
GGGAAGAGCTCAAATTTATAATCTGGCACTTTCAGTGTCCGAGTTGTAATCTC-TAGAAG
TGTTTTCCGCAT-TGGACCGCACACAAGTCTGTTGGAATACAGCGGCACAGTGGTGAGAC
CCCCGTATACGGTGCGGATGCCCAATGCTTTGTGATA-CACTTTCGAAGAGTCGAGTTGT
TTGGGAATGCAGCTCAAATTGGGTGGTAAATT-CCATCTAAAGCTAAATATTGGCGAGAG
ACCGATAGCGAACAAGTACCGTGAGGGAAAGATGAAAAGCACTTTGGAAAGAGAGTTAAC
AGTACGTGAAATTGTTGGAAGGGAAACGCTTGAAGTCAGACTTGCTATTCGGGGCTTG--
-------------CTCCGAGTTGCAGGCCAGCATCAGTTTTCTGGGG-TGGAAAATCACG
GTTAGAAGGTAGCAACTTCG-GTTGTGTTATAGCTTTCCGTTGGATACATCCTGGGGGAC
TGAGG-AACGCAGTGTGCTTT-TAGCAGGAGCTTCGGCTTCATCACACTTAGGATGCTGG
TGGAANNNGTGAA-TACTAGGACGTTCAA-TTTAACTTGAAGTCCGAACT-CTCACTTTC
TAA-CCCTGTGCATT-TGTT------T------TGGTTAGTAGGATTC------GTCTGA
ACACCTCTT---CATTT-AC-AAACACA--AAGTCTATGA-ATGTATA--AAGTTTATAA
C----AAAACAAAACTTTCAACAACGGATCTCTTGGCTCTCGCATCGATGAAGAACGCAG
CGAAATGTGATAAGTAATGTGAATTGCAGAATTCAGTGAATCATCGAATCTTTGAACGCA
TCTTGCACTCCTTGGTATTCCGAGGAGTATGTCTGTT-TGAGTGTCATGAATTCTTCAAC
CCTCTCTTTTCTTAGT----GATTAGAGAGAAGTTTGGATTCTGAGTGTT--GCTC--CT
A--------ACCCGAGCTCATTCGTAATGTATTAGCATCCATATTCGAA-TTTCGGATTG
ACTTGGCGTAATAGACTATTCGCTGAGGA-ATCTAACTTT--GGTTAGAGCCGTGTTT--
GAACT--------AGGAAGCTACTAA----TCTAGCTTAGTCTACTT
>SporobolomycesSp_IAM13481
GGGAAAAGCTCAAATTTGTAATCTGGCGTCTTCGACGTCCGAGTTGTAATCTC-GAGAAG
TGTTTTCCGTGA-TAGACCGCATACAAGTCTCTTGGAACAGAGCGTCATAGTGGTGAGAA
CCCAGTACACGATGCGGATGCCTATTACTTTGTGATA-CACTTTCGAAGAGTCGAGTTGT
TTGGGAATGCAGCTCAAATTGGGTGGTAAATT-CCATCTAAAGCTAAATATTGGCGAGAG
ACCGATAGCGAACAAGTACCGTGAGGGAAAGATGAAAAGCACTTTGGAAAGAGAGTTAAC
AGTACGTGAAATTGTTGGAAGGGAAACACATGCAGTGATACTTGCTATTCGGGGC--A--
-------------ACCCGATTGGCAGGCCCGCATCAGTTTTTCGGGG-CGGAAAAGCATA
GAGAGAAGGTAGCAATTTCG-GTTGTGTTATAGCTCTTTATTGGATTCGCCCTGGGGGAC
TGAGG-AACGCAGCGTGCTTT-TTGCATGAGCTTCGGCTTATCCACGCTTAGGATGCGGG
TTTATNNNTTGAA-AACAAGGGTGTCCAAT-TTAACTTGGAACCCAACCTTCTCA-ATTC
TAA-CTTTGTGCATC-TGTAT----AA------TGGCGAGCA---GTCTTCGGGCTGT-G
AGC-C--TT---CACTTAT--AAACATC---AGTCTATGA-ATGTAAA--TTTTTTATAA
C----AAATAAAAACTTTCAACAACGGATCTCTTGGCTCTCGCATCGATGAAGAACGCAG
CGAAATGCGATACGTAATGTGAATTGCAGAATTCAGTGAATCATCGAATCTTTGAACGCA
TCTTGCGCTCTCTGGTATTCCGGAGAGCATGTCTGTT-TGAGTGTCATGAATTCTTCAAC
CCAATCTTTTCTT-GT----AATCG-ATTGGTGTTTGGTTTCTGAGCGTT--GCTG-GCT
TCG------GCCT-AGCTCGTTCGTAATACATTAGCATCCCTAATACA------------
------------------------------------------------------------
-----------------------------------------------
>Sppha_CBS9129
GGGAAAAGCTCAAATTTGTAATCTGGCGTCTTCGACGTCCGAGTTGTAATCTC-GAGAAG
TGTTTTCCGTGA-TAGACCGCATACAAGTCTCTTGGAACAGAGCGTCATAGTGGTGAGAA
CCCAGTACACGATGCGGATGCCTATTACTTTGTGATA-CACTTTCGAAGAGTCGAGTTGT
TTGGGAATGCAGCTCAAATTGGGTGGTAAATT-CCATCTAAAGCTAAATATTGGCGAGAG
ACCGATAGCGAACAAGTACCGTGAGGGAAAGATGAAAAGCACTTTGGAAAGAGAGTTAAC
AGTACGTGAAATTGTTGGAAGGGAAACACATGCAGTGATACTTGCTATTCGGGGC--A--
-------------ACTCGATTGGCAGGCCCGCATCAGTTTTTCGGGG-CGGAAAAGCATG
GATTGAAGGTAGCAGTTTCG-GCTGTGTTATAGCTTTCCATTGGATTCGCCCTGGGGGAC
TGAGG-AACGCAGCGTGCTTT-TAGCATGAGCTTCGGCTTATCCACGCTTAGGATGCGGG
TTTATNNNTTGAA-AACAAGGGTGTCCAAT-TTAACTTGGAACCCGACCTTCTCA-ATTC
TAA-CTTTGTGCATC-TGTAT----AA------TGGCGAGCA---GTCTTCGGATTGT-G
AGC-C--TT---CACTTAT--AAACACT---AGTCTATGA-ATGTAAA--ATTTTTATAA
C----AAATAAAAACTTTCAACAACGGATCTCTTGGCTCTCGCATCGATGAAGAACGCAG
CGAAATGCGATACGTAATGTGAATTGCAGAATTCAGTGAATCATCGAATCTTTGAACGCA
TCTTGCGCTCTCTGGTATTCCGGAGAGCATGTCTGTT-TGAGTGTCATGAATTCTTCAAC
CCAATCTTTTCTT-GT----AATCG-ATTGGTGTTTGGATTCTGAGCGCT--GCTG-GCT
TCG------GCCT-AGCTCGTTCGTAATACATTAGCATCCCTAATACAAGTT-TGGATTG
ACTTGGCGTAATAGACTATTCGCTAAGGA--TTCGGTGGA-----A-ACATCGAGCCA--
ACTTCAT----TAAGGAAGCTCCTAA----TTT-AAAA-GTCTACCT
>Sppha_CH2-049
GGGAAAAGCTCAAATTTGTAATCTGGCGTCTTCGACGTCCGAGTTGTAATCTC-GAGAAG
TGTTTTCCGTGA-TAGACCGCATACAAGTCTCTTGGAACAGAGCGTCATAGTGGTGAGAA
CCCAGTACACGATGCGGATGCCTATTACTTTGTGATA-CACTTTCGAAGAGTCGAGTTGT
TTGGGAATGCAGCTCAAATTGGGTGGTAAATT-CCATCTAAAGCTAAATATTGGCGAGAG
ACCGATAGCGAACAAGTACCGTGAGGGAAAGATGAAAAGCACTTTGGAAAGAGAGTTAAC
AGTACGTGAAATTGTTGGAAGGGAAACACATGCAGTGATACTTGCTATTCGGGGC--A--
-------------ACTCGATTGGCAGGCCCGCATCAGTTTTTCGGGG-CGGAAAAGCATG
GATTGAAGGTAGCAGTTTCG-GCTGTGTTATAGCTTTCCATTGGATTCGCCCTAGGGGAC
TGAGG-AACGCAGCGTGCTTT-TAGCATGAGCTTCGGCTTATCCACGCTTAGGATGCGGG
TTTATNNNTTGAA-AACAAGGGTGTCCAAT-TTAACTTGGAACCCGACCTTCTCA-ATTC
TAA-CTTTGTGCATC-TGTAT----AA------TGGCGAGCA---GTCTTCGGATTGT-G
AGC-C--TT---CACTTAT--AAACACT---AGTCTATGA-ATGTAAA--ATTTTTATAA
C----AAATAAAAACTTTCAACAACGGATCTCTTGGCTCTCGCATCGATGAAGAACGCAG
CGAAATGCGATACGTAATGTGAATTGCAGAATTCAGTGAATCATCGAATCTTTGAACGCA
TCTTGCGCTCTCTGGTATTCCGGAGAGCATGTCTGTT-TGAGTGTCATGAATTCTTCAAC
CCAATCTTTTCTT-GT----AATCG-ATTGGTGTTTGGATTCTGAGCGCT--GCTG-GCT
TCG------GCCT-AGCTCGTTCGTAATACATTAGCATCCCTAATACAAGTT-TGGATTG
ACTTGGCGTAATAGACTATTCGCTAAGGA--TTCGGTGGA-----A-ACATCGAGCCA--
ACTTCAT----TAAGGAAGCTCCTAA----TTT-AAAA-GTCTACCT
>Sprub_CBS7500
GGGAAAAGCTCAAATTTGTAATCTGGCGTCTTCGACGTCCGAGTTGTAATCTC-GAGAAG
TGTTTTCCGTGA-TAGACCGCATACAAGTCTCTTGGAACAGAGCGTCATAGTGGTGAGAA
CCCAGTACACGATGCGGATGCCTATTACTTTGTGATA-CACTTTCGAAGAGTCGAGTTGT
TTGGGAATGCAGCTCAAATTGGGTGGTAAATT-CCATCTAAAGCTAAATATTGGCGAGAG
ACCGATAGCGAACAAGTACCGTGAGGGAAAGATGAAAAGCACTTTGGAAAGAGAGTTAAC
AGTACGTGAAATTGTTGGAAGGGAAACACATGCAGTGATACTTGCTATTCGGGGC--A--
-------------ACTCGATTGGCAGGCCCGCATCAGTTTTTCGGGG-CGGAAAAGCGTA
GAGAGAAGGTAGCAATTTCG-GTTGTGTTATAGCTCTTTACTGGATTCGCCCTGGGGGAC
TGAGG-AACGCAGCGTGCTTT-TAGCAATTC-TTCGGGAATTCCACGCTTAGGATGCGGG
TTTATNNNTTGAA-AACAAGGGTGTCCAAT-TTAACTTGGAACCCGAACTTCTCA-ATTC
TAA-CTTTGTGCATC-TGTATT---A-------TGGCGAGCA---GTCTTCGGATTGT-G
AGC-C--TT---CACTTAT--AAACACT---AGTCTATGA-ATGTAAA--ATTTTTATAA
C----AAATAAAAACTTTCAACAACGGATCTCTTGGCTCTCGCATCGATGAAGAACGCAG
CGAAATGCGATACGTAATGTGAATTGCAGAATTCAGTGAATCATCGAATCTTTGAACGCA
TCTTGCGCTCTCTGGTATTCCGGAGAGCATGTCTGTT-TGAGTGTCATGAATTCTTCAAC
CCAATCTTTTCTT-GT----AATCG-ATTGGTGTTTGGATTTTGAGCGCT--GCTG-GCT
TCG------GCCT-AGCTCGTTCGTAATACATTAGCATCCCTAATACAAGTT-TGGATTG
ACTTGGCGTAATAGACTATTCGCTAAGGA--TTCGGTGGA-----A-ACATCGAGCCA--
ACTTCAT----TAAGGAAGCTCCTAA----TTT-AAAA-GTCTACCT
>Sprub_CRUB1041
GGGAAAAGCTCAAATTTGTAATCTGGCGTCTTCGACGTCCGAGTTGTAATCTC-GAGAAG
TGTTTTCCGTGA-TAGACCGCATACAAGTCTCTTGGAACAGAGCGTCATAGTGGTGAGAA
CCCAGTACACGATGCGGATGCCTATTACTTTGTGATA-CACTTTCGAAGAGTCGAGTTGT
TTGGGAATGCAGCTCAAATTGGGTGGTAAATT-CCATCTAAAGCTAAATATTGGCGAGAG
ACCGATAGCGAACAAGTACCGTGAGGGAAAGATGAAAAGCACTTTGGAAAGAGAGTTAAC
AGTACGTGAAATTGTTGGAAGGGAAACACATGCAGTGATACTTGCTATTCGGGGC--A--
-------------ACTCGATTGGCAGGCCCGCATCAGTTTTTCGGGG-CGGAAAAGCGTA
GAGAGAAGGTAGCAATTTCG-GTTGTGTTATAGCTCTTTACTGGATTCGCCCTGGGGGAC
TGAGG-AACGCAGCGTGCTTT-TAGCAATTCCTTCGGGAATTCCACGCTTAGGATGCGGG
TTTATNNNTTGAA-AACAAGGGTGTCCAAT-TTAACTTGGAACCCGAACTTCTCA-ATTC
TAA-CTTTGTGCATC-TGTATT---A-------TGGCGAGCA---GTCTTCGGATTGT-G
AGC-C--TT---CACTTAT--AAACACT---AGTCTATGA-ATGTAAA--ATTTTTATAA
C----AAATAAAAACTTTCAACAACGGATCTCTTGGCTCTCGCATCGATGAAGAACGCAG
CGAAATGCGATACGTAATGTGAATTGCAGAATTCAGTGAATCATCGAATCTTTGAACGCA
TCTTGCGCTCTCTGGTATTCCGGAGAGCATGTCTGTT-TGAGTGTCATGAATTCTTCAAC
CCAATCTTTTCTT-GT----AATCG-ATTGGTGTTTGGATTTTGAGCGCT--GCTG-GCT
TCG------GCCT-AGCTCGTTCGTAATACATTAGCATCCCTAATACAAGTT-TGGATTG
ACTTGGCGTAATAGACTATTCGCTAAGGA--TTCGGTGGA-----A-ACATCGAGCCA--
ACTTCAT----TAAGGAAGCTCCTAA----TTT-AAAA-GTCTACCT
>Spar_CBS491
GGGAAAAGCTCAAATTTGTAATCTGGCGTCTTCGACGTCCGAGTTGTAATCTC-GAGAAG
TGTTTTCCGTGA-TAGACCGCATACAAGTCTCTTGGAACAGAGCGTCATAGTGGTGAGAA
CCCAGTACACGATGCGGATGCCTATTACTTTGTGATA-CACTTTCGAAGAGTCGAGTTGT
TTGGGAATGCAGCTCAAATTGGGTGGTAAATT-CCATCTAAAGCTAAATATTGGCGAGAG
ACCGATAGCGAACAAGTACCGTGAGGGAAAGATGAAAAGCACTTTGGAAAGAGAGTTAAC
AGTACGTGAAATTGTTGGAAGGGAAACACATGCAGTGATACTTGCTATTCGGGGC--A--
-------------ACTCGATTGGCAGGCCCGCATCAGTTTTTCGGGG-CGGAAAAGCGTA
GAGAGAAGGTAGCAGTTTCG-GCTGTGTTATAGCTCTTTACTGGATTCGCCCTGGGGGAC
TGAGG-AACGCAGCGTGCTTT-TTGCATGAGCTTCGGCTTATCCACGCTTAGGATGCGGG
TTTATNNNTTGAA-AACAAGGGTGTCCAAT-TTAACTTGGAACCCAAACTTCTCA-ATTC
TAA-CTTTGTGCATC-TGTATT---AA------TGGCGAGC----AATTTCGATTGT--G
AGC-C--TT---CACTTACA-AAACACT---AGTCTATGA-ATGTAAA--ATTTTTATAA
C----AAATAAAAACTTTCAACAACGGATCTCTTGGCTCTCGCATCGATGAAGAACGCAG
CGAAATGCGATACGTAATGTGAATTGCAGAATTCAGTGAATCATCGAATCTTTGAACGCA
TCTTGCGCTCTCTGGTATTCCGGAGAGCATGTCTGTT-TGAGTGTCATGAATTCTTCAAC
CCAATCTTTTCTT-GT----AATCG-ATTGGTGTTTGGATTCTGAGCGTT--GCTG-GCT
TT-------GCCT-AGCTCGTTCGTAATACATTAGCATCCCTAATACAAGTT-TGGATTG
ACTTGGCGTAATAGACTATTCGCTAAGGA--TTCGGTGGA-----A-ACATCGAGCCA--
ACTTCAT----TAAGGAAGCTCCTAA----TTT-AAAA-GTCTACCT
>Spar_CBS7716
GGGAAAAGCTCAAATTTGTAATCTGGCGTCTTCGACGTCCGAGTTGTAATCTC-GAGAAG
TGTTTTCCGTGA-TAGACCGCATACAAGTCTCTTGGAACAGAGCGTCATAGTGGTGAGAA
CCCAGTACACGATGCGGATGCCTATTACTTTGTGATA-CACTTTCGAAGAGTCGAGTTGT
TTGGGAATGCAGCTCAAATTGGGTGGTAAATT-CCATCTAAAGCTAAATATTGGCGAGAG
ACCGATAGCGAACAAGTACCGTGAGGGAAAGATGAAAAGCACTTTGGAAAGAGAGTTAAC
AGTACGTGAAATTGTTGGAAGGGAAACACATGCAGTGATACTTGCTATTCGGGGC--A--
-------------ACTCGATTGGCAGGCCCGCATCAGTTTTTCGGGG-CGGAAAATCGTA
GAGAGAAGGTAGCAGTTTCG-GCTGTGTTATAGCTCTTTACTGGATTCGCCCTGGGGGAC
TGAGG-AACGCAGCGTGCTTT-TAGCATGAGCTTCGGCTTATCCACGCTTAGGATGCGGG
TTTATNNNTTGAA-AACAAGGGTGTCCAAT-TTAACTTGGAACCCAAACTTCTCA-ATTC
TAA-CTTTGTGCATC-CGTATT---AA------TGGCGAGC----AACTTCGGTTGT--G
AGC-C--TT---CACTTACA-AAACACT---AGTCTATGA-ATGTAAA--ATTTTTATAA
C----AAATAAAAACTTTCAACAACGGATCTCTTGGCTCTCGCATCGATGAAGAACGCAG
CGAAATGCGATACGTAATGTGAATTGCAGAATTCAGTGAATCATCGAATCTTTGAACGCA
TCTTGCGCTCTCTGGTATTCCGGAGAGCATGTCTGTT-TGAGTGTCATGAATTCTTCAAC
CCAATCTTTTCTT-GT----AATTG-ATTGGTGTTTGGATTCTGAGCGTT--GCTG-GCG
TT------TGCCT-AGCTCGTTCGTAATACATTAGCATCCCTAATACAAGTT-TGGATTG
ACTTGGCGTAATAGACTATTCGCTAAGGA--TTCGGTGGA-----A-ACATCGAGCCA--
ACTTCAT----TAAGGAAGCTCCTAA----TTT-AAAA-GTCTACCT
>Spar_CBS484
GGGAAAAGCTCAAATTTGTAATCTGGCGTCTTCGACGTCCGAGTTGTAATCTC-GAGAAG
TGTTTTCCGTGA-TAGACCGCATACAAGTCTCTTGGAACAGAGCGTCATAGTGGTGAGAA
CCCAGTACACGATGCGGATGCCTATTACTTTGTGATA-CACTTTCGAAGAGTCGAGTTGT
TTGGGAATGCAGCTCAAATTGGGTGGTAAATT-CCATCTAAAGCTAAATATTGGCGAGAG
ACCGATAGCGAACAAGTACCGTGAGGGAAAGATGAAAAGCACTTTGGAAAGAGAGTTAAC
AGTACGTGAAATTGTTGGAAGGGAAACACATGCAGTGATACTTGCTATTCGGGGC--A--
-------------ACTCGATTGGCAGGCCCGCATCAGTTTTTCGGGG-CGGAAAATCGTA
GAGAGAAGGTAGCAGTTTCG-GCTGTGTTATAGCTCTTTACTGGATTCGCCCTGGGGGAC
TGAGG-AACGCAGCGTGCTTT-TAGCATGAGCTTCGGCTTATCCACGCTTAGGATGCGGG
TTTATNNNTTGAA-AACAAGGGTGTCCAAT-TTAACTTGGAACCCAAACTTCTCA-ATTC
TAA-CTTTGTGCATC-TGTATT---AA------TGGCGAGC----AACTTCGGTTGT--G
AGC-C--TT---CACTTACA-AAACACT---AGTCTATGA-ATGTAAA--ATTTTTATAA
C----AAATAAAAACTTTCAACAACGGATCTCTTGGCTCTCGCATCGATGAAGAACGCAG
CGAAATGCGATACGTAATGTGAATTGCAGAATTCAGTGAATCATCGAATCTTTGAACGCA
TCTTGCGCTCTCTGGTATTCCGGAGAGCATGTCTGTT-TGAGTGTCATGAATTCTTCAAC
CCAATCTTTTCTT-GT----AATCG-ATTGGTGTTTGGATTCTGAGCGTT--GCTG-GCG
TT------TGCCT-AGCTCGTTCGTAATACATTAGCATCCCTAATACAAGTT-TGGATTG
ACTTGGCGTAATAGACTATTCGCTAAGGA--TTCGGTGGA-----A-ACATCGAGCCA--
ACTTCAT----TAAGGAAGCTCCTAA----TTT-AAAA-GTCTACCT
>Spmar_CBS4217
GGGAAAAGCTCAAATTTGTAATCTGGCGTCTACGACGTCCGAGTTGTAATCTC-GAGAAG
TGTTTTCCGTGA-TAGACCGCATACAAGTCTCTTGGAACAGAGCGTCATAGTGGTGAGAA
CCCAGTACACGATGCGGATGCCTATTACTTTGTGATA-CACTTTCGAAGAGTCGAGTTGT
TTGGGAATGCAGCTCAAATTGGGTGGTAAATT-CCATCTAAAGCTAAATATTGGCGAGAG
ACCGATAGCGAACAAGTACCGTGAGGGAAAGATGAAAAGCACTTTGGAAAGAGAGTTAAC
AGTACGTGAAATTGTTGGAAGGGAAACACATGCAGTGATACTTGCTATTCGGGGC--A--
-------------ACTCGATTGGCAGGCCCGCATCAGTTTTTCGGGG-CGGAAAAGCATA
GAGAGAAGGTAGCAGTTTCG-GCTGTGTTATAGCTCTCTATTGGATTCGCCCTGGGGGAC
TGAGG-AACGCAGCGTGCTTT-TTGCATAACCTTCGGGTTATCCACGCTTAGGATGCGGG
TTTATNNNTTGAA-AACAAGGGTGTTCAAT-TTAACTTGAAACCCAAACTTCTCA-ATTC
TAA-CTTTGTGCATC-TGTATT---AA------TGGCGAGAG---AACTTCGGTTCTT-G
AGC-C--TT---CACTTTAT-AAACACT---AGTCTATGA-ATGTAAA--TTTTTTATAA
C----AAATAAAAACTTTCAACAACGGATCTCTTGGCTCTCGCATCGATGAAGAACGCAG
CGAAATGCGATACGTAATGTGAATTGCAGAATTCAGTGAATCATCGAATCTTTGAACGCA
TCTTGCGCTCTCTGGTATTCCGGAGAGCATGTCTGTT-TGAGTGTCATGAATTCTTCAAC
CCAATCTTTTCTT-GT----AATCG-ATTGGTGTTTGGATTCTGAGCGTT--GCTG-GCT
TTAT----TGCTT-AGCTCGTTCGTAATACATTAGCATCCCTAATACAAGTT-TGGATTG
ACTTGGCGTAATAGACTATTCGCTAAGGA--TTCGGTGGA-----A-ACATCGAGCCA--
ACTTTAC----TAAGGAAGCTCCTAA----TTTTAAAA-GTCTACCT
>Spmar_CBS488
GGGAAAAGCTCAAATTTGTAATCTGGCGTCTACGACGTCCGAGTTGTAATCTC-GAGAAG
TGTTTTCCGTGA-TAGACCGCATACAAGTCTCTTGGAACAGAGCGTCATAGTGGTGAGAA
CCCAGTACACGATGCGGATGCCTATTACTTTGTGATA-CACTTTCGAAGAGTCGAGTTGT
TTGGGAATGCAGCTCAAATTGGGTGGTAAATT-CCATCTAAAGCTAAATATTGGCGAGAG
ACCGATAGCGAACAAGTACCGTGAGGGAAAGATGAAAAGCACTTTGGAAAGAGAGTTAAC
AGTACGTGAAATTGTTGGAAGGGAAACACATGCAGTGATACTTGCTATTCGGGGC--A--
-------------ACTCGATTGGCAGGCCCGCATCAGTTTTTCGGGG-CGGAAAAGCATA
GAGAGAAGGTAGCAGTTTCG-GCTGTGTTATAGCTCTCTATTGGATTCGCCCTGGGGGAC
TGAGG-AACGCAGCGTGCTTT-TTGCATAACCTTCGGGTTATCCACGCTTAGGATGCGGG
TTTATNNNTTGAA-AACAAGGGTGTTCAAT-TTAACTTGAAACCCAAACTTCTCA-ATTC
TAA-CTTTGTGCATC-TGTATT---AA------TGGCGAGAG---AACTTCGGTTCTT-G
AGC-C--TT---CACTTTAT-AAACACT---AGTCTATGA-ATGTAAA--TTTTTTATAA
C----AAATAAAAACTTTCAACAACGGATCTCTTGGCTCTCGCATCGATGAAGAACGCAG
CGAAATGCGATACGTAATGTGAATTGCAGAATTCAGTGAATCATCGAATCTTTGAACGCA
TCTTGCGCTCTCTGGTATTCCGGAGAGCATGTCTGTT-TGAGTGTCATGAATTCTTCAAC
CCAATCTTTTCTT-GT----AATCG-ATTGGTGTTTGGATTCTGAGCGTT--GCTG-GCT
TTAT----TGCTT-AGCTCGTTCGTAATACATTAGCATCCCTAATACAAGTT-TGGATTG
ACTTGGCGTAATAGACTATTCGCTAAGGA--TTCGGTGGA-----A-ACATCGAGCCA--
ACTTTAC----TAAGGAAGCTCCTAA----TTTAAAAA-GTCTACCT
>Sppat_CBS9657
GGGAAAAGCTCAAATTTGTAATCTGGCGTCTACGACGTCCGAGTTGTAATCTC-GAGAAG
TGTTTTCCGTGA-TAGACCGCATACAAGTCTCTTGGAACAGAGCGTCATAGTGGTGAGAA
CCCAGTACACGATGCGGATGCCTATTACTTTGTGATA-CACTTTCGAAGAGTCGAGTTGT
TTGGGAATGCAGCTCAAATTGGGTGGTAAATTTCCATCTAAAGCTAAATATTGGCGAGAG
ACCGATAGCGAACAAGTACCGTGAGGGAAAGATGAAAAGCACTTTGGAAAGAGAGTTAAC
AGTACGTGAAATTGTTGGAAGGGAAACACATGCAGTGATACTTGCTATTCGGGGC--A--
-------------ACTCGATTGGCAGGCCCGCATCAGTTTTTCGGGG-CGGAAAAGCATA
GAGAGAAGGTAGCAGTTTCG-GCTGTGTTATAGCTCTTTATTGGATTCGCCCTGGGGGAC
TGAGG-AACGCAGCGTGCTTT-TAGCATAAGCTTCGGCTTATCCACGCTTAGGATGCGGG
TTTATNNNTTGAA-AACAAGGGTGTCCAAT-TTAACTTGGAACCCAAACTTCTCA-ATTC
TAA-CTTTGTGCATC-TGTATT---AA------TGGCGAGC----AATTTCGATTGT--G
AGC-C--TT---CACTTACA-AAACACT---AGTCTATGA-ATGTAAA--ATTTTTATAA
C----AAATAAAAACTTTCAACAACGGATCTCTTGGCTCTCGCATCGATGAAGAACGCAG
CGAAATGCGATACGTAATGTGAATTGCAGAATTCAGTGAATCATCGAATCTTTGAACGCA
TCTTGCGCTCTCTGGTATTCCGGAGAGCATGTCTGTT-TGAGTGTCATGAATTCTTCAAC
CCAATCTTTTCTT-GT----AATCG-ATTGGTGTTTGGATTCTGAGCGTT--GCTG-GCT
TT------TGCCT-AGCTCGTTCGTAATACATTAGCATCCCTAATACAAGTT-TGGATTG
ACTTGGCGTAATAGACTATTCGCTAAGGA--TTCGGTGGA-----A-ACATCGAGCCA--
ACTTCAT----TAAGGAAGCTCCTAA----TTT-AAAA-GTCTACCT
>Sppat_CBS9658
GGGAAAAGCTCAAATTTGTAATCTGGCGTCTACGACGTCCGAGTTGTAATCTC-GAGAAG
TGTTTTCCGTGA-TAGACCGCATACAAGTCTCTTGGAACAGAGCGTCATAGTGGTGAGAA
CCCAGTACACGATGCGGATGCCTATTACTTTGTGATA-CACTTTCGAAGAGTCGAGTTGT
TTGGGAATGCAGCTCAAATTGGGTGGTAAATTTCCATCTAAAGCTAAATATTGGCGAGAG
ACCGATAGCGAACAAGTACCGTGAGGGAAAGATGAAAAGCACTTTGGAAAGAGAGTTAAC
AGTACGTGAAATTGTTGGAAGGGAAACACATGCAGTGATACTTGCTATTCGGGGC--A--
-------------ACTCGATTGGCAGGCCCGCATCAGTTTTTCGGGG-CGGAAAAGCATA
GAGAGAAGGTAGCAGTTTCG-GCTGTGTTATAGCTCTTTATTGGATTCGCCCTGGGGGAC
TGAGG-AACGCAGCGTGCTTT-TAGCATAAGCTTCGGCTTATCCACGCTTAGGATGCGGG
TTTATNNNTTGAA-AACAAGGGTGTCCAAT-TTAACTTGGAACCCAAACTTCTCA-ATTC
TAA-CTTTGTGCATC-TGTATT---AA------TGGCGAGC----AATTTCGATTGT--G
AGC-C--TT---CACTTACA-AAACACT---AGTCTATGA-ATGTAAA--ATTTTTATAA
C----AAATAAAAACTTTCAACAACGGATCTCTTGGCTCTCGCATCGATGAAGAACGCAG
CGAAATGCGATACGTAATGTGAATTGCAGAATTCAGTGAATCATCGAATCTTTGAACGCA
TCTTGCGCTCTCTGGTATTCCGGAGAGCATGTCTGTT-TGAGTGTCATGAATTCTTCAAC
CCAATCTTTTCTT-GT----AATCG-ATTGGTGTTTGGATTCTGAGCGTT--GCTG-GCT
TT------TGCCT-AGCTCGTTCGTAATACATTAGCATCCCTAATACAAGTT-TGGATTG
ACTTGGCGTAATAGACTATTCGCTAAGGA--TTCGGTGGA-----A-ACATCGAGCCA--
ACTTCAT----TAAGGAAGCTCCTAA----TTT-AAAA-GTCTACCT
>Spjap_CBS5744
GGGAAAAGCTCAAATTTGTAATCTGGCGCCTTCGGCGTCCGAGTTGTAATCTC-GAGAAG
TGTTTTCCGTGA-TAGACCGCATACAAGTCTCTTGGAACAGAGCGTCATAGTGGTGAGAA
CCCAGTACACGATGCGGATGCCTATTACTTTGTGATA-CACTTTCGAAGAGTCGAGTTGT
TTGGGAATGCAGCTCAAATTGGGTGGTAAATT-CCATCTAAAGCTAAATATTGGCGAGAG
ACCGATAGCGAACAAGTACCGTGAGGGAAAGATGAAAAGCACTTTGGAAAGAGAGTTAAC
AGTACGTGAAATTGTTGGAAGGGAAACACATGCAGTGATACTTGCTATTCGGGGC--A--
-------------ACTCGATTGGCAGGCCCGCATCAGTTTTCCGGGG-TGGAAAAGCACA
GAGAGAAGGTAGCAGTTTCG-GCTGTGTTATAGCTCTTTGTTGGATTCACCCTGGGGGAT
TGAGG-AACGCAGCGTGCTTT-TTGCATGAGCTTCGGCTTATCCACGCTTAGGATGCGGG
TTTATNNNTTGAA-AACTAGGGTGTCCAAT-TTAACTTGGAACCCAACCTTCTCA-ATTC
TAA-CTTTGTGCACC-TGTATA---AA------TGGCGAGCG---GTCTTCGGACTGCGA
GCC-T--TT---TACTCATA-AAACACT---AGTCTATGA-ATGTAAA--ATTTTTATAA
C----AAATAAAAACTTTCAACAACGGATCTCTTGGCTCTCGCATCGATGAAGAACGCAG
CGAAATGCGATACGTAATGTGAATTGCAGAATTCAGTGAATCATCGAATCTTTGAACGCA
TCTTGCGCTCTCTGGTATTCCGGAGAGCATGTCTGTT-TGAGTGTCATGAATTCTTCAAC
CCAACCGTTTCTT-GT----AAACA-GTTGGTGTTTGGATTCTGAGCGCT--GCTG-GCT
TCG------GCCT-AGCTCGTTCGTAATACATTAGCATCCCTAATACAAGTT-TGGATTG
ACTTGGCGTAATAGACTATTCGCTAAGGA--TTCGGTGGA-----A-ACATCGAGCCA--
ACTTTAC----TAAGGAAGCTCCTAG----TCT-AAAA-GTCTACCT
>Spcar_CBS4215
GGGAAAAGCTCAAATTTGTAATCTGG--GCCTCGGCGTCCGAGTTGTAATCTCCGAGAAG
TGTTTTCCGTGAATAGACCGCATACAAGTCTCTTGGAACAGAGCGTCATAGTGGTGAGAA
CCCAGTACACGATGCGGATGCCTATTACTTTGTGATAACACTTTCGAAGAGTCGAGTTGT
TTGGGAATGCAGCTCAAATTGGGTGGTAAATT-CCATCTAAAGCTAAATATTGGCGAGAG
ACCGATAGCGAACAAGTACCGTGAGGGAAAGATGAAAAGCACTTTGGAAAGAGAGTTAAC
AGTACGTGAAATTGTTGGAAGGGAAACACATGCAGTGATACTTGCTATTCGGGGC--A--
-------------ACTCGATTGGCAGGCCCGCATCAGTTTTTCGGGG-CGGAAAATCATA
GAGAGAAGGTAGCAGTCTCG-GCTGTGTTATAGCTCTTTATTGGATTCGCCCTGGGGGAC
TGAGG-AACGCAGCGTGCTTT-TTGCATGAGCTTCGGCTTATCCACGCTTAGGATGCGGG
TTTATNNNTTGAA-AACTAGGGTGTCCAAT-TTAACTTGGAACCCAACCTTCTCA-ATTC
TAA-CTTTGTGCATC-TGTAT----AA------TGGCGAAGCA-GATCTTCGGATCTGTG
AGC-C--TT---CACTTACA-AAACATC---AGTCTATGA-ATGTAAA--ATTTTTATAA
C----AAATAAAAACTTTCAACAACGGATCTCTTGGCTCTCGCATCGATGAAGAACGCAG
CGAAATGCGATACGTAATGTGAATTGCAGAATTCAGTGAATCATCGAATCTTTGAACGCA
TCTTGCGCTCTCTGGTATTCCGGAGAGCATGTCTGTT-TGAGTGTCATGAATTCTTCAAC
CTAATCTTTTCTT-GT----AATCG-ATTGGTGTTTGGATTCTGAGCGCT--GCTG-GCT
TCG------GCCT-AGCTCGTTCGTAATACATTAGCATCCCTAATACAAGTT-TGGATTG
ACTTGGCGTAATAGACTATTCGCTAAGGA--TTCGGTGGA-----A-ACATCGAGCCA--
GCTTAAT----TAAGGAAGCTCCTAA----TTT-AAAA-GTCTACCT
>Spjil_CBS9728
GGGAAAAGCTCAAATTTGTAATCTGGCGTCTACGACGTCCGAGTTGTAATCTC-GAGAAG
TGTTTTCCGTGT-TAGACCGCATACAAGTCTCTTGGAACAGAGCGTCATAGTGGTGAGAA
CCCAGTACACGATGCGGATGCCTAATACTTTGTGATA-CACTTTCGAAGAGTCGAGTTGT
TTGGGAATGCAGCTCAAATTGGGTGGTAAATT-CCATCTAAAGCTAAATATTGGCGAGAG
ACCGATAGCGAACAAGTACCGTGAGGGAAAGATGAAAAGCACTTTGGAAAGAGAGTTAAC
AGTACGTGAAATTGTTGGAAGGGAAACACATGCAGCCAGACTTGCTATTCGGGGC--A--
-------------ACTCGATTGGCAGGCCCGCATCAGTTTTTCGGGG-CGGAAAAGCATA
AAGAGAAGGTAGCAGTTTCG-GCTGTGTTATAGCTCTTTATTGGATTCGCCCTGGGGGAC
TGAGG-AACGCAGCGTACTTT-TTGCATAAGCTTCGGCTTATCTACGCTTAGGATGCGGG
TGTAANNNGTGAA-TAATAGGGTGTCCAAT-TTAACTTGGAACCCGACCTTCTCA-CATC
TAA-CCCTGTGCATC-TGTATT---AA------TGGCGAGCA---ATCTTCGGATTGT-G
AGC-C--TT---CACTT-AC-AAACACT---AGTCTATGA-ATGTATA--TAAATTATAA
C----AAATAAAAACTTTCAACAACGGATCTCTTGGCTCTCGCATCGATGAAGAACGCAG
CGAAATGCGATACGTAATGTGAATTGCAGAATTCAGTGAATCATCGAATCTTTGAACGCA
TCTTGCGCTCTCTGGTATTCCGGAGAGCATGTCTGTT-TGAGTGTCATGAATTCTTCAAC
CCAATTGTTTATT-AA----AAGCA-GTTGGTGTTTGGATTCTGAGCGCT--GCTG-GCT
TCG------GCCT-AGCTCGTTCGTAATACATCAGCATCCCTAATACAAGTT-TGGATTG
ACTTGGCGTAATAGACTATTCGCTAAGGA--T-CAATGTT-----C-GCATTGAGCCA--
ACTTACT----TAAGGAAGCTTCTAA----TTG-AAAA-GTCTACCT
>Smet_CBS7683
GGGAAAAGCTCAAATTTGTAATCTGGCGTCTACGACGTCCGAGTTGTAATCTC-GAGAAG
TGTTTTCCGTGA-TAGACCGCATACAAGTCTCTTGGAACAGAGCGTCATAGTGGTGAGAA
CCCAGTACACGATGCGGATGCCTATTACTTTGTGATA-CACTTTCGAAGAGTCGAGTTGT
TTGGGAATGCAGCTCAAATTGGGTGGTAAATT-CCATCTAAAGCTAAATATTGGCGAGAG
ACCGATAGCGAACAAGTACCGTGAGGGAAAGATGAAAAGCACTTTGGAAAGAGAGTTAAC
AGTACGTGAAATTGTTGGAAGGGAAACACATGCAGCCAGACTTGCTATTCGGGGC--A--
-------------ACTCGATTGGCAGGCCCGCATCAGTTTTTCGGGG-CGGAAAATCATA
GAGAGAAGGTAGCAATTTCG-GTTGTGTTATAGCTCTTTATTGGATTCGCCCTGGGGGAC
TGAGG-AACGCAGCGTGCTTT-TAGCATAAGCTTCGGCTTATCCACGCTTAGGATGCGGG
TGTAANNNGTGAA-TAAATAGGTGTCCAAT-TTAACTTGGAACCCGACCTTCTCA-CATC
TAA-CCCTGTGCATC-TGTATT---AA------TGGCGAGCA---ATTTTCGGATTGT-G
AGC-CATTT---CACTTTAT-AAACACT---AGTCTATGA-ATGTAAA--ATTTTTATAA
C----AAATAAAAACTTTCAACAACGGATCTCTTGGCTCTCGCATCGATGAAGAACGCAG
CGAAATGCGATACGTAATGTGAATTGCAGAATTCAGTGAATCATCGAATCTTTGAACGCA
TCTTGCGCTCTCTGGTATTCCGGAGAGCATGTCTGTT-TGAGTGTCATGAATTCTTCAAC
CCAACTGTTTCTT-GT----AAACA-GCTGGTGTTTGGATTCTGAGCGCT--GCTG-GCT
TCG-----TGCCT-AGCTCGTTCGTAATACATCAGCATCCCTAATACAAGTT-TGGATTG
ACTTGGCGTAATAGACTATTCGCTAAGGA--TTCAATGTT-----C-GCATTGAGCCA--
ACTTAAT----TATGGAAGCTTCTAA----TTG-AAAA-GTCTACCT
>Smet_CBS5541
GGGAAAAGCTCAAATTTGTAATCTGGCGTCTACGACGTCCGAGTTGTAATCTC-GAGAAG
TGTTTTCCGTGA-TAGACCGCATACAAGTCTCTTGGAACAGAGCGTCATAGTGGTGAGAA
CCCAGTACACGATGCGGATGCCTATTACTTTGTGATA-CACTTTCGAAGAGTCGAGTTGT
TTGGGAATGCAGCTCAAATTGGGTGGTAAATT-CCATCTAAAGCTAAATATTGGCGAGAG
ACCGATAGCGAACAAGTACCGTGAGGGAAAGATGAAAAGCACTTTGGAAAGAGAGTTAAC
AGTACGTGAAATTGTTGGAAGGGAAACACATGCAGCCAGACTTGCTATTCGGGGC--A--
-------------ACTCGATTGGCAGGCCCGCATCAGTTTTTCGGGG-CGGAAAATCATA
GAGAGAAGGTAGCAATTTCG-GTTGTGTTATAGCTCTTTATTGGATTCGCCCTGGGGGAC
TGAGG-AACGCAGCGTGCTTT-TAGCATAAGCTTCGGCTTATCCACGCTTAGGATGCGGG
TGTAANNNGTGAA-TAAATAGGTGTCCAAT-TTAACTTGGAACCCGACCTTCTCA-CATC
TAA-CCCTGTGCATC-TGTATT---AA------TGGCGAGCA---ATTTTCGAATTGT-G
AGC-CATTT---CACTTTAT-AAACACT---AGTCTATGA-ATGTAAA--ATTTTTATAA
C----AAATAAAAACTTTCAACAACGGATCTCTTGGCTCTCGCATCGATGAAGAACGCAG
CGAAATGCGATACGTAATGTGAATTGCAGAATTCAGTGAATCATCGAATCTTTGAACGCA
TCTTGCGCTCTCTGGTATTCCGGAGAGCATGTCTGTT-TGAGTGTCATGAATTCTTCAAC
CCAACTGTTTCTT-GT----AAACA-GCTGGTGTTTGGATTCTGAGCGCT--GCTG-GCT
TCG-----TGCCT-AGCTCGTTCGTAATACATCAGCATCCCTAATACAAGTT-TGGATTG
ACTTGGCGTAATAGACTATTCGCTAAGGA--TTCAATGTT-----CTGCATTGAGCCA--
ACTTAAT----TATGGAAGCTTCTAA----TTG-AAAA-GTCTACCT
>Spblu_CBS9094
GGGAAAAGCTCAAATTTGTAATCTGGCGCCTTCGGCGTCCGAGTTGTAATCTC-GAGAAA
TGTTTTCCGTGT-TAGACCGCATACAAGTCTCTTGGAACAGAGCGTCATAGTGGTGAGAA
CCCAGTACACGATGCGGATGCCTAATACTTTGTGATA-CATTTTCGAAGAGTCGAGTTGT
TTGGGAATGCAGCTCAAATTGGGTGGTAAATT-CCATCTAAAGCTAAATATTGGCGAGAG
ACCGATAGCGAACAAGTACCGTGAGGGAAAGATGAAAAGCACTTTGGAAAGAGAGTTAAC
AGTACGTGAAATTGTTGGAAGGGAAACACATGCAGTCAGACTTGCTATTCGGGGC--A--
-------------ACTCGATTGGCAGGCCCGCATCAGTTTTTCGGGG-CGGAAAAGCATA
GAGAGAAGGTAGCAGTTTCG-GCTGTGTTATAGCTCTTTATTGGATTCGCCCTGGGGGAC
TGAGG-AACGCAGCGTGCTTT-TAGCATGAGCTTCGGCTTATCCACGCTTAGGATGCGGG
TGTAANNNGTGAA-TAACAGGGTGTCCAAT-TTAACTTGGAGCCCGATCTTCCAC-TTTC
TAA-CTTTGTGCATC-TGTAT----AT------TGGCGAGCG---GTCTTCGGACTGT-G
AGC-C--TT---CACTTAC--AAACACT---AGTCTATGA-ATGTAAA--CTTTTTATAA
C----ATATAAAAACTTTCAACAACGGATCTCTTGGCTCTCGCATCGATGAAGAACGCAG
CGAAATGCGATACGTAATGTGAATTGCAGAATTCAGTGAATCATCGAATCTTTGAACGCA
TCTTGCGCTCTCTGGTATTCCGGAGAGCATGTCTGTT-TGAGTGTCATGAATTCTTCAAC
CCAACTGTTTATT-AA----AAGCG-GTTGGTGTTTGGATTCTGAGCGCT--GCTG-GCT
TCG------GCCT-AGCTCGTTCGTAATGCATCAGCATCCCTAATACAAGTT-TGGATTG
ACTTGGCGTAATAGACTATTCGCTAAGGA--TTCAGTTCT-----C-GGACTGAGCCA--
GCTTAAT----TAAGGAAGCTTCTAG----TCA-CAAA-GTCTACCT
>Spbei_CBS9730
GGGAAAAGCTCAAATTTGTAATCTGGCGTCTACGACGTCCGAGTTGTAATCTC-GAGAAA
TGTTTTCCGTGT-TAGACCGCATACAAGTCTCTTGGAACAGAGCGTCATAGTGGTGAGAA
CCCAGTACACGATGCGGATGCCTAATACTTTGTGATA-CATTTTCGAAGAGTCGAGTTGT
TTGGGAATGCAGCTCAAATTGGGTGGTAAATT-CCATCTAAAGCTAAATATTGGCGAGAG
ACCGATAGCGAACAAGTACCGTGAGGGAAAGATGAAAAGCACTTTGGAAAGAGAGTTAAC
AGTACGTGAAATTGTTGGAAGGGAAACACATGCAGTCAGACTTGCTATTCGGGGC--A--
-------------ACTCGATTGGCAGGCCCGCATCAGTTTTTTGGGA-TGGAAAATCGTA
GAGAGAAGGTAGCAGTTTCG-GCTGTGTTATAGCTCTTTACTGGATTCATCCTAGGGGAC
TGAGG-AACGCAGCGTGCTTT-TTGCATAAGCTTCGGCTTATCCACGCTTAGGATGCGGG
TGTAANNNGTGAA-TAATAGGGTGTCTAAT-TTAACTTAGAACCCGATCTTCCAC-TTTC
TAA-CCCTGTGCATC-TGTAT----TA------TGGCGAGCA---GTCTTCGGATTGT-G
AGC-C--TT---CATTTTA--AAACACT---AGTCTATGA-ATGTAAA--ATTTTTATAA
C----TATATAAAACTTTCAACAACGGATCTCTTGGCTCTCGCATCGATGAAGAACGCAG
CGAAATGCGATACGTAATGTGAATTGCAGAATTCAGTGAATCATCGAATCTTTGAACGCA
TCTTGCGCTCTCTGGTATTCCGGAGAGCATGTCTGTT-TGAGTGTCATGAATTCTTCAAC
CCAATTGTTTATT-AA----AAGCA-GTTGGTGTTTGGATTCTGAGCGCT--GCTG-GCT
TCG------GCCT-AGCTCGTTCGTAATACATCAGCATCCCTCATACAAGTT-TGGATTG
ACTTGGCGTAATAGACTATTCGCTAAGGA--TTCAATGTT-----C-GCATTGAGCCA--
ACTTAAT----GAAGGAAGCTACTAA----TCA-CAAA-GTCTACCT
>Spban_CBS9204
GGGAAAAGCTCAAATTTGTAATCTGGCGTCTACGACGTCCGAGTTGTAATCTC-GAGAAA
CGTTTTCCGTGT-TAGACCGCATACAAGTCTCTTGGAACAGAGCGTCATAGTGGTGAGAA
CCCAGTACACGATGCGGATGCCTAATACTTTGTGATA-CGTTTTCGAAGAGTCGAGTTGT
TTGGGAATGCAGCTCAAATTGGGTGGTAAATT-CCATCTAAAGCTAAATATTGGCGAGAG
ACCGATAGCGAACAAGTACCGTGAGGGAAAGATGAAAAGCACTTTGGAAAGAGAGTTAAC
AGTACGTGAAATTGTTGGAAGGGAAACACATGCAGTCAGACTTGCTATTCGGGGC--A--
-------------ACTCGATTGGCAGGCCCGCATCAGTTTTCGGGGA-TGGAAAATCGTA
GAGAGAAGGTAGCAGTTTCG-GCTGTGTTATAGCTCTTTACTGGATTCATCCTTGGGGAT
TGAGG-AACGCAGCGTGCTTT-TAGCATGAGCTTCGGCTTATCCACGCTTAGGATGCGGG
TGCAANNNGTGAA-TAATAGGGTGTCTCATCTTAACTGAGAACCCGATCTTCCAC-TTTC
TAA-CCCTGTGCATC-TGT-T----AA------TGGCGAGCA---GTCTTCGGATTGT-G
AGC-C--TT---CACTTAT--AAACACT---AGTCTATGA-ATGTAAA---CTTTTATAA
C----TATATAAAACTTTCAACAACGGATCTCTTGGCTCTCGCATCGATGAAGAACGCAG
CGAAATGCGATACGTAATGTGAATTGCAGAATTCAGTGAATCATCGAATCTTTGAACGCA
TCTTGCGCTCTCTGGTATTCCGGAGAGCATGTCTGTT-TGAGTGTCATGAATTCTTCAAC
CCAACTGTTTATT-AA----AAGCA-GATGGTGTTTGGATTCTGAGCGCT--GCTG-GCC
TCG------GCCT-AGCTCGTTCGTAATGCATCAGCATCCCTCATACAAGTT-TGGATTG
ACTTGGCGTAATAGACTATTCGCTAAGGA--TTCAGTTTT-----C-GGACTGAGCCA--
ACTTAAT----GAAGGAAGCTTCTAA----TCT-CAAA-GTCTACCT
>Slon_CBS9654
GGGAAAAGCTCAAATTTGTAATCTGGCGTCTACGACGTCCGAGTTGTAATCTC-GAGAAA
TGTTTTCCGTGT-TAGACCGCATACAAGTCTCTTGGAACAGAGCGTCATAGTGGTGAGAA
CCCAGTACACGATGCGGATGCCTAATACTTTGTGATA-CATTTTCGAAGAGTCGAGTTGT
TTGGGAATGCAGCTCAAATTGGGTGGTAAATT-CCATCTAAAGCTAAATATTGGCGAGAG
ACCGATAGCGAACAAGTACCGTGAGGGAAAGATGAAAAGCACTTTGGAAAGAGAGTTAAC
AGTACGTGAAATTGTTGGAAGGGAAACACATGCAGTCAGACTTGCTATTCGGGGC--A--
-------------ACTCGATTGGCAGGCCCGCATCAGTTTTCGGGGA-TGGAAAATCGTA
GAAAGAAGGTAGCAGTTTCG-GCTGTGTTATAGCTCTTTACTGGATTCATCCTTGGGGAC
TGAGGGAACGCAGCGTGCTTT-TAGCATGAGCTTCGGCTTATCCACGCTTAGGATGCGGG
TGCAANNNGTGAA-TAATAGGGTGTCTAAT-TTAACTTAGAACCCGATCTTCCAC-TTTC
TAA-CCCTGTGCATC-TGTAT----TA------TGGCGAGCA---ATCTTCGGATTGT-G
AGC-C--TT---CACTT-A--AAACACT---AGTCTATGA-ATGTAAA--ATTTTTATAA
C----AAATAAAAACTTTCAACAACGGATCTCTTGGCTCTCGCATCGATGAAGAACGCAG
CGAAATGCGATACGTAATGTGAATTGCAGAATTCAGTGAATCATCGAATCTTTGAACGCA
TCTTGCGCTCTCTGGTATTCCGGAGAGCATGTCTGTT-TGAGTGTCATGAATTCTTCAAC
CCAACCGTTTATT-AA----AAGCA-GTTGGTGTTTGGATTCTGAGCGCT--GCTG-GCT
TCG------GCCT-AGCTCGTTCGTAATACATCAGCATCCCTCATACAAGTT-TGGATTG
ACTTGGCGTAATAGACTATTCGCTAAGGA--TTCAGTGTT-----C-GCACTGAGCCA--
ACTTAAT----GAAGGAAGCTCCTAA----TCA-CAAA-GTCTACCT
>Slon_CBS9655
GGGAAAAGCTCAAATTTGTAATCTGGCGTCTACGACGTCCGAGTTGTAATCTC-GAGAAA
TGTTTTCCGTGT-TAGACCGCATACAAGTCTCTTGGAACAGAGCGTCATAGTGGTGAGAA
CCCAGTACACGATGCGGATGCCTAATACTTTGTGATA-CATTTTCGAAGAGTCGAGTTGT
TTGGGAATGCAGCTCAAATTGGGTGGTAAATT-CCATCTAAAGCTAAATATTGGCGAGAG
ACCGATAGCGAACAAGTACCGTGAGGGAAAGATGAAAAGCACTTTGGAAAGAGAGTTAAC
AGTACGTGAAATTGTTGGAAGGGAAACACATGCAGTCAGACTTGCTATTCGGGGC--A--
-------------ACTCGATTGGCAGGCCCGCATCAGTTTTCGGGGA-TGGAAAATCGTA
GAAAGAAGGTAGCAGTTTCG-GCTGTGTTATAGCTCTTTACTGGATTCATCCTTGGGGAC
TGAGGGAACGCAGCGTGCTTT-TAGCATGAGCTTCGGCTTATCCACGCTTAGGATGCGGG
TGCAANNNGTGAA-TAATAGGGTGTCTAAT-TTAACTTAGAACCCGATCTTCCAC-TTTC
TAA-CCCTGTGCATC-TGTAT----TA------TGGCGAGCA---ATCTTCGGATTGT-G
AGC-C--TT---CACTT-A--AAACACT---AGTCTATGA-ATGTAAA--ATTTTTATAA
C----AAATAAAAACTTTCAACAACGGATCTCTTGGCTCTCGCATCGATGAAGAACGCAG
CGAAATGCGATACGTAATGTGAATTGCAGAATTCAGTGAATCATCGAATCTTTGAACGCA
TCTTGCGCTCTCTGGTATTCCGGAGAGCATGTCTGTT-TGAGTGTCATGAATTCTTCAAC
CCAACCGTTTATT-AA----AAGCA-GTTGGTGTTTGGATTCTGAGCGCT--GCTG-GCT
TCG------GCCT-AGCTCGTTCGTAATACATCAGCATCCCTCATACAAGTT-TGGATTG
ACTTGGCGTAATAGACTATTCGCTAAGGA--TTCAGTGTT-----C-GCACTGAGCCA--
ACTTAAT----GAAGGAAGCTCCTAA----TCA-CAAA-GTCTACCT
>Sjoh_CBS2634
GGGAAAAGCTCAAATTTGTAATCTGGCGCTTTCGGCGTCCGAGTTGTAATCTC-GAGAAG
TGTTTTCCGCGT-CAGACCGCACACAAGTCTCCTGGAACGGAGCGTCATAGTGGTGAGAA
CCCAGTACACGGTGCGGATGCCTGATGCTTTGTGATA-CACTTTCGAAGAGTCGAGTTGT
TTGGGAATGCAGCTCAAATTGGGTGGTAAATT-CCATCTAAAGCTAAATATTGGCGAGAG
ACCGATAGCGAACAAGTACCGTGAGGGAAAGATGAAAAGCACTTTGGAAAGAGAGTTAAC
AGTACGTGAAATTGTTGGAAGGGAAACGCTTGAAGTCAGACTTGCTATTCGGAGCTTG--
-------------CTTCGATTCGCAGGCCCGCATCAGTTTTTCGGGG-CGGAAAATCGTA
GAGAGAAGGTAGCAGTTTCG-GCTGTGTTATAGCTTTCTACTGGATTCGTCCTGGGGGAC
TGAGG-AACGCAGCGTGCTTT-TTGCATGGGCTTCGGCCTATCCACGCTTAGGATGCGGG
TGGAANNNGTGAATTAATAGGGTGTCCAAT-TTAACTTGGAGCCCGACCTTCTCACTTTC
TAA-CCCTGTGCATC-TGTATCT--AA------TGGTGAGCT---GCTTT---GCAGC-G
AGC-C--TT---CACTT-A--AAACACC--GAGTCTAAGA-ATGTATA---TAATCATAA
CT---ATATAAAAACTTTCAACAACGGATCTCTTGGCTCTCGCATCGATGAAGAACGCAG
CGAAATGCGATACGTAATGTGAATTGCAGAATTCAGTGAATCATCGAATCTTTGAACGCA
TCTTGCACTCTCTGGTATTCCGGAGAGTATGTCTGTT-GGAGTGTCATGAATTCTTCAAC
CCCACCGTTTCTT-GT----AAGCGCGTGGGTGCTTGGATTCTGAGCGTT--GCTG-ATT
AT----------T-AGCTCGTTCGTAATGCATTAGCATCCCGATGACAAGTT-TGGATTG
ACTTGGCGTAATAGACTATTCGCTAAGGA--GTAAGTGGG--TCCTCCCACTGAGCCA--
ACTCGTT----TCAGGAAGCTTCTAA----TCCCCAAA-GTCTACCT
>Sjoh_CBS7795
GGGAAAAGCTCAAATTTGTAATCTGGCGCTTTCGGCGTCCGAGTTGTAATCTC-GAGAAG
TGTTTTCCGCGT-CAGACCGCACACAAGTCTCCTGGAACGGAGCGTCATAGTGGTGAGAA
CCCAGTACACGGTGCGGATGCCTGATGCTTTGTGATA-CACTTTCGAAGAGTCGAGTTGT
TTGGGAATGCAGCTCAAATTGGGTGGTAAATT-CCATCTAAAGCTAAATATTGGCGAGAG
ACCGATAGCGAACAAGTACCGTGAGGGAAAGATGAAAAGCACTTTGGAAAGAGAGTTAAC
AGTACGTGAAATTGTTGGAAGGGAAACGCTTGAAGTCAGACTTGCTATTCGGAGCTTG--
-------------CTTCGATTCGCAGGCCCGCATCAGTTTTTCGGGG-CGGAAAATCGTA
GAGAGAAGGTAGCAGTTTCG-GCTGTGTTATAGCTTTCTACTGGATTCGTCCTGGGGGAC
TGAGG-AACGCAGCGTGCTTT-TTGCATGGGCTTCGGCCTATCCACGCTTAGGATGCGGG
TGGAANNNGTGAATTAATAGGGTGTCCAAT-TTAACTTGGAGCC-GACCTTCTCACTTTC
TAA-CCCTGTGCATC-TGTATCT--AA------TGGTGAGCT---GCTTT---GCAGC-G
AGC-C--TT---CACTTTA--AAACACC--GAGTCTAAGA-ATGTATA---TAATCATAA
CT---ATATAAAAACTTTCAACAACGGATCTCTTGGCTCTCGCATCGATGAAGAACGCAG
CGAAATGCGATACGTAATGTGAATTGCAGAATTCAGTGAATCATCGAATCTTTGAACGCA
TCTTGCACTCTCTGGTATTCCGGAGAGTATGTCTGTTTGGAGTGTCATGAATTCTTCAAC
CCCACCGTTTCTT-GT----AAGCGCGTGGGTGCTTGGATTCTGAGCGTT--GCTG-ATT
AT----------T-AGCTCGTTCGTAATGCATTAGCATCCCGATGACAAGTT-TGGATTG
ACTTGGCGTAATAGACTATTCGCTAAGGA--GTAAGTGGG--TCCTCCCACTGAGCCA--
ACTCGTT----TCAGGAAGCTTCTAA----TCCCCAAA-GTCTACCT
>Sjoh_CBS5470
GGGAAAAGCTCAAATTTGTAATCTGGCGCTTTCGGCGTCCGAGTTGTAATCTC-GAGAAG
TGTTTTCCGCGT-CAGACCGCACACAAGTCTCCTGGAACGGAGCGTCATAGTGGTGAGAA
CCCAGTACACGGTGCGGATGCCTGATGCTTTGTGATA-CACTTTCGAAGAGTCGAGTTGT
TTGGGAATGCAGCTCAAATTGGGTGGTAAATT-CCATCTAAAGCTAAATATTGGCGAGAG
ACCGATAGCGAACAAGTACCGTGAGGGAAAGATGAAAAGCACTTTGGAAAGAGAGTTAAC
AGTACGTGAAATTGTTGGAAGGGAAACGCTTGAAGTCAGACTTGCTATTCGGAGCTTG--
-------------CTTCGATTCGCAGGCCCGCATCAGTTTTTCGGGG-CGGAAAATCGTA
GAGAGAAGGTAGCAGTTTCG-GCTGTGTTATAGCTTTCTACTGGATTCGTCCTGGGGGAC
TGAGG-AACGCAGCGTGCTTT-TTGCATGGGCTTCGGCCTATCCACGCTTAGGATGCGGG
TGGAANNNGTGAATTAATAGGGTGTCCAAT-TTAACTTGGAGCCCGACCTTCTCACTTTC
TAA-CCCTGTGCATC-TGTATCT--AA------TGGTGAGCT---GCTTT---GCAGC-G
AGC-C--TT---CACTT-A--AAACACC--GAGTCTAAGA-ATGTATA---TAATCATAA
CT---ATATAAAAACTTTCAACAACGGATCTCTTGGCTCTCGCATCGATGAAGAACGCAG
CGAAATGCGATACGTAATGTGAATTGCAGAATTCAGTGAATCATCGAATCTTTGAACGCA
TCTTGCACTCTCTGGTATTCCGGAGAGTATGTCTGTT-GGAGTGTCATGAATTCTTCAAC
CCCATCGTTTCTT-GT----AAACGTTTGGGTGCTTGGATTCTGAGCGTT--GCTG-ATT
AT----------T-AGCTCGTTCGTAATGCATTAGCATCCCGATGACAAGTT-TGGATTG
ACTTGGCGTAATAGACTATTCGCTGAGGA--GTAAGTGGG--TC-TCCCACTGAGCCA--
ACTCGTT----TCAGGAAGCTTCTAA----TCCCCAAA-GTCTACCT
>Ssal_CBS490
GGGAAAAGCTCAAATTTGTAATCTGGCGCTTTCGGCGTCCGAGTTGTAATCTC-GAGAAG
TGTTTTCCGCGT-CAGACCGCACACAAGTCTCCTGGAACGGAGCGTCACAGTGGTGAGAA
CCCAGTACACGGTGCGGATGCCTGATGCTTTGTGATA-CACTTTCGAAGAGTCGAGTTGT
TTGGGAATGCAGCTCAAATTGGGTGGTAAATT-CCATCTAAAGCTAAATATTGGCGAGAG
ACCGATAGCGAACAAGTACCGTGAGGGAAAGATGAAAAGCACTTTGGAAAGAGAGTTAAC
AGTACGTGAAATTGTTGGAAGGGAAACGCTTGAAGTCAGACTTGCTATTCGGAGCTTG--
-------------CTTCGATTCGCAGGCCCGCATCAGTTTTCCGGGG-CGGAAAATCGTA
AGGAGAAGGTAGCAGTTTCG-GCTGTGTTATAGCTCTTTACTGGATTCGTCCTGGGGGAC
TGAGG-AACGCAGCGTGCTTT-TTGCATGGGCTTCGGCCCATCCACGCTTAGGATGCGGG
TGGAANNNGTGAATAAACAGGGTGTCCAAT-TTAACTTGGAGCCCAACCTTCTCACTTTC
TAA-CCCTGTGCATC-TGTATCT--AA------CGGTGAGCT---GCCTTCGGGTGGC-G
AGC-C--TT---CACTTTA--AAACACC--AAGTCTATGA-ATGTATA---TAATCATAA
CT---ATATAAAAACTTTCAACAACGGATCTCTTGGCTCTCGCATCGATGAAGAACGCAG
CGAAATGCGATACGTAATGTGAATTGCAGAATTCAGTGAATCATCGAATCTTTGAACGCA
TCTTGCACTCTCTGGTATTCCGGAGAGTATGTCTGTT-GGAGTGTCATGAATTCTTCAAC
CCCACCGTTTCTT-GC----AAACGCGTGGGTGCTTGGATTCTGAGCGCT--GCTG-GCT
TCG------GCCT-AGCTCGTTCGTAATGCATTAGCATCCCGATGACAAGTT-TGGATTG
ACTTGGCGTAATAGACTATTCGCTGAGGA--GTAAGTGGCCTTCGGGTTACTGAGCCA--
ACTCGTT----TCAGGAAGCTTCTAA----TCCCTAAA-GTCTACCT
>Ssal_CBS483
GGGAAAAGCTCAAATTTGTAATCTGGCGCTTTCGGCGTCCGAGTTGTAATCTC-GAGAAG
TGTTTTCCGCGT-CAGACCGCACACAAGTCTCCTGGAACGGAGCGTCACAGTGGTGAGAA
CCCAGTACACGGTGCGGATGCCTGATGCTTTGTGATA-CACTTTCGAAGAGTCGAGTTGT
TTGGGAATGCAGCTCAAATTGGGTGGTAAATT-CCATCTAAAGCTAAATATTGGCGAGAG
ACCGATAGCGAACAAGTACCGTGAGGGAAAGATGAAAAGCACTTTGGAAAGAGAGTTAAC
AGTACGTGAAATTGTTGGAAGGGAAACGCTTGAAGTCAGACTTGCTATTCGGAGCTTG--
-------------CTTCGATTCGCAGGCCCGCATCAGTTTTCCGGGG-CGGAAAATCGTA
AGGAGAAGGTAGCAGTTTCG-GCTGTGTTATAGCTCTTTACTGGATTCGTCCTGGGGGAC
TGAGG-AACGCAGCGTGCTTT-TTGCATGGGCTTCGGCCCATCCACGCTTAGGATGCGGG
TGGAANNNGTGAATAAATAGGGTGTCCAAT-TTAACTTGGAGCCCAACCTTCTCACTTTC
TAA-CCCTGTGCATC-TGTATCT--AA------CGGTGAGCT---GCCTTCGGGTGGC-G
AGC-C--TT---CACTTTA--AAACACC--AAGTCTATGA-ATGTATA---TAATCATAA
CT---ATATAAAAACTTTCAACAACGGATCTCTTGGCTCTCGCATCGATGAAGAACGCAG
CGAAATGCGATACGTAATGTGAATTGCAGAATTCAGTGAATCATCGAATCTTTGAACGCA
TCTTGCACTCTCTGGTATTCCGGAGAGTATGTCTGTT-GGAGTGTCATGAATTCTTCAAC
CCCACCGTTTCTT-GC----AAACGCGTGGGTGCTTGGATTCTGAGCGCT--GCTG-GCT
TCG------GCCT-AGCTCGTTCGTAATGCATTAGCATCCCGATGACAAGTT-TGGATTG
ACTTGGCGTAATAGACTATTCGCTGAGGA--GTAAGTGGCCTTCGGGTTACTGAGCCA--
ACTCGTT----TCAGGAAGCTTCTAA----TCCCTAAA-GTCTACCT
>Lsco_CBS5930
GGGAAGAGCTCAAATTTGTAATCTGGCACTTTCAGTGTCCGAGTTGTAATCTC-GAGAAG
TATTTTCCGCGC-CGGACCGCATACAAGTCTGTTGGAATACAGCGTCATAGTGGTGAGAA
CCCCGTAACTGATGCGGATGCCCGGTGCTTTGTGATA-TACTTTCGAAGAGTCGAGTTGT
TTGGGAATGCAGCTCAAATTGGGTGGTAAATT-CCATCTAAAGCTAAATATTGGAGCAAG
ACCGATAGCGAACAAGTACCGTGAGGGAAAGATGAAAAGCACTTTGGAAAGAGAGTTAAC
AGTACGTGAAATTGTTGGAAGGGAAACGCTTGAAGTCAGACTTGCTATTCGGAGTTCAGC
CGCAAGGTGTATTCTTCGATTTGCAGGCCAGCATCAGTTTTTGGGGG-TGGAAAATCGTG
GTTTGAAGGTAGCAGTTTCG-GCTGTGTTATAGCTTTCCACTGGATTCATCTTCGGGGAC
TGAGG-AACGCAGTACGCTTT-TTGCAAGGCTCTCGAGCTTTTCGTACTTAGGATGCTGG
TGGAANNNGTGAATAT-TAGCGCATCTAC--TTG---TAGAGCGTGACCT-C-CACTTTC
TAA-CTATGTGCATT-TATTGGCGGAA----GGACTTGAGCAATTGAGTTT-CCTT----
-CTGCG---GCTCATTTTA--AAACACT---AGTTAA-AGTATGTAACGAAATATCGAAA
-----CAAAAAAAACTTTCAACAACGGATCTCTTGGCTTGCTCATCGATGAAGAACGCAG
CGAAATGTGATAAGTAATGTGAATTGCAGAATTCAGTGAATCATCGAATCTTTGAACGCA
CCTTGCGCTCTCTGGTATTCCGGAGAGCATGTCTGTT-TGAGTGTCATGAACTCTTCAAC
CCACCAGTTTCTTGTA----GACTGAA-TGGTGTTTGGTTTTTGAGCG-TT-GCTGGTCT
TC------GGATCTAGCTCGTTCGTAATATATTAGCATCTCTAA-TTCGAACTCGGATTG
ACTCAGTGTAATAGACTATTCGCTGAGGACACG---CTCTTGTAGTGTGGCCGAATGA--
GATCTC-----AGTAGAAGCTTCCAA-----CTACTTTAGTCAACTT
>Microbld_TUB012144
GGGAAAAGCTCAAATTTGTAATCTGGCGCCTTTGGCGTCCGAGTTGTAATCTC-GAGAAG
TATTTTCCGCGC-TGGACCGCACATAAGTCTGTTGGAATACAGCGTCATAGTGGTGAGAA
CCCCGTATAGGGTGCGGATGCCCAGTGCTTTGTGATA-TACTTTCGAAGAGTCGAGTTGT
TTGGGAATGCAGCTCAAATTGGGTGGTAAATT-CCATCTAAAGCTAAATATTGGCGAGAG
ACCGATAGCGAACAAGTACCGTGAGGGAAAGATGAAAAGCACTTTGGAAAGAGAGTTAAC
AGTACGTGAAATTGTTGGAAGGGAAACGCTTGAAGTCAGACTTGCATTTTGGAGTTCAGC
CGTAAGGTGTATTCTTCAATTCGCAGGCCAGCATCAGTTTTTGGGGG-TGGAAAATCGTG
GTTTGAAGGTAGCAGTCTCG-GCTGTGTTATAGCTTTCCACTGGATTCACTTTTGGGGAC
TGAGG-AACGCAGTACGCTTT-TTGCAAGATTCTCGGATCTTTCGTACTTAGGATGCTGG
TGGAANNNGTGAATATATAGCGTACCTGT--TTAAC-CAGGGCGTGACCT-CTCACTTTT
CAAACTCTGTGCACTCTAATGGGGGGGCCCCAAGGAAGGGCGATTAGCTTC-GCCTGGAA
TTCGTGCCCGCTCGTTTTATTAAACATTTAAAGTCAATGGTATGGGAAAAGAAATGATAA
ATAACCAAAAAAAACTTTCAACAACGGATCTCTTGGCTCTCGCATCGATGAAGAACGCAG
CGAAATGTGATAAGTAATGTGAATTGCAGAATTCAGTGAATCATCGAATCTTTGAACGCA
TCTTGCGCTCGCTGGTATTCCGGCGAGCATGTCTGTT-TGAGTGTCGTGAACTCTTCAAC
CCCCCCCTTTTTCTTATCGAGATGGGGGTGCGGCTTGGTTTCTGAATGGTT-GCTGGACT
TTTTCTAAAGTCGAAGCTCGTTCGTAATGCATTAGCATCCTAACCTTCGAGATCAGATTG
ACTCGGCGTAATAGACTATTCGCTGAGGACATGGCATCCCTTTACGGGGGTGTAATGGCT
GGCCTGGGAAAAGTGGAAGCTTCTAAACCCCCGACTATCGTCAAATC
