# Supplementary material for: Evidence for maintenance of sex determinants but not of sexual stages in red yeasts, a group of early diverged basidiomycetes
Source: BMC Evol Biol. 2011 Aug 31;11:249. doi: 10.1186/1471-2148-11-249 (PMC3236058; doi:10.1186/1471-2148-11-249)
Supplement: Additional file 6 — Supplementary Files 1. Files used to construct the phylogenetic tree represented in Figure 1 (alignment file: "Fig1Align.fas"; Tree files: "Fig1TreeNewick.nwk ", "Fig1TreeNexus.nex", and "Fig1TreeRootNexus.nex"). Supplementary Files 2. Files used to construct the phylogenetic trees represented in Figure 2 (alignment file for Ste3a1: "Fig2A1Align.fas"; Tree files: "Fig2A1TreeNewick.nwk", "Fig2A1TreeNexus.nex", "Fig2A1TreeRootNexus.nex"; alignment file for Ste3a2: "Fig2A2Align.fas"; Tree files: "Fig2A2TreeNewick.nwk", "Fig2A2TreeNexus.nex", "Fig2A2TreeRootNexus.nex"). Supplementary Files 3. Files used to construct the phylogenetic tree represented in Figure 4 (alignment file: "Fig4Align.fas"; Tree files: "Fig4TreeNewick.nwk", "Fig4TreeRootNexus.nex"). Nexus files can be viewed by Mesquite software http://mesquiteproject.org/mesquite/download/download.html). [file 1471-2148-11-249-S6.ZIP › Additional_File_6/Supplementary_Files_1/Fig1TreeNewick.nwk.nwk]

((((((((((Rbab7808:0.00332400,(Rbab4915:0.00000100,Rbab7809:0.00000100)686:0.00000100)745:0.00112500,((Rhgr2826:0.00000100,Rhgr3043:0.00000100)620:0.00000100,(RhgrC13A1:0.00109900,(Rhglu3970:0.00000100,(Rhglu5599:0.00000100,Rhglu20:0.00000100)244:0.00000100)703:0.00111100)673:0.00110100)912:0.00108700)964:0.00602900,(Rdio6085:0.00219600,Rdio6084:0.00101800)1000:0.00761100)999:0.01556800,Rhpi4826:0.00856600)848:0.00717300,(((Rkra4818:0.00000100,Rkra4819:0.00000100)333:0.00000100,Rkra7436:0.00000100)993:0.00306000,((Rhara6031:0.00109900,Rhara4820:0.00000100)954:0.00642200,(Rhham4824:0.00000100,Rhham4724:0.00000100)995:0.00138100)971:0.00675100)908:0.00463100)915:0.01886300,Rhse4691:0.04336300)290:0.00799600,(Rpal6567:0.00000100,Rpal6566:0.00000100)1000:0.02848400)539:0.01456200,((Rtor5081:0.00109600,(Rtor6016:0.00000100,Rtor14:0.00000100)744:0.00000100)1000:0.04957300,(((((Rhda4406:0.00000100,Rhda4784:0.00000100)742:0.00000100,Rhda2202:0.00000100)1000:0.00878800,(Rhmu316:0.00000100,Rhmuc17:0.00000100)1000:0.00351800)677:0.00669000,(Rhpac96:0.00219800,Rhpac246:0.00107900)999:0.01317300)702:0.00871400,((Rsph5939:0.00223900,(Rsph5941:0.00000100,Rsph2988:0.00000100)915:0.00000100)1000:0.02330100,(Rhtai:0.00000100,((Rhpyr5597:0.00000100,Rhpyr119:0.00000100)834:0.00000100,(Rfer020:0.00000100,Rfer5380:0.00334000)311:0.00222000)449:0.00334100)1000:0.01994400)673:0.01084600)1000:0.06337900)442:0.00944900)968:0.05968000,(((((((Razo8948:0.00110400,Razo8949:0.00000100)1000:0.00787900,Razo4648:0.00000100)848:0.00071100,Rflu6568:0.00487400)967:0.00763600,Smic7041:0.01228500)936:0.01220100,(Srui5811:0.00111300,(Srui5004:0.00000100,Srui9111:0.00000100)829:0.00000100)1000:0.02697600)333:0.00700600,(((SpodZP470:0.00000100,Spod9115:0.00000100)1000:0.01768600,Spnyl9093:0.01716600)859:0.01567200,Sppoo9095:0.02419100)327:0.00452100)357:0.00587400,(((RoreZP295:0.00220400,RoreZP292:0.00000100)1000:0.02525600,(RhcoC21C1:0.00000100,Rhco348:0.00000100)1000:0.02037500)435:0.00558100,(Rlus4642:0.00000100,Rlus7604:0.00110000)999:0.01438500)796:0.01930500)991:0.07073300)876:0.04658000,((((((Sprub1041:0.00000100,Sprub7500:0.00000100)1000:0.01709400,(Sppha2049:0.00114300,Sppha9129:0.00000100)1000:0.00709600)398:0.00222600,(SpJGI:0.01396000,((((Spar7716:0.00228800,Spar484:0.00000100)972:0.00349500,(Spar491:0.00000100,(Sppat9657:0.00000100,Sppat9658:0.00000100)948:0.00577300)380:0.00228400)565:0.00345900,(Spmar488:0.00111800,Spmar4217:0.00000100)1000:0.02025600)886:0.00662200,Spcar4215:0.01949200)576:0.00452800)194:0.00000100)679:0.00842200,Spjap5744:0.02710200)1000:0.03147600,((((Spban9204:0.01800300,Spbei9730:0.01370300)770:0.00500700,(Slon9655:0.00000100,Slon9654:0.00000100)1000:0.00484100)992:0.02045100,Spblu9094:0.02502000)849:0.01381000,((Smet5541:0.00112700,Smet7683:0.00000100)1000:0.01645100,Spjil9728:0.01687700)698:0.01147800)562:0.00698000)1000:0.05499200,(((Sjoh2634:0.00000100,Sjoh7795:0.00000100)1000:0.00226000,Sjoh5470:0.00354500)992:0.01883900,(Ssal490:0.00110400,Ssal483:0.00000100)1000:0.01562800)1000:0.04428900)1000:0.12193000,(Lsco5930:0.11039700,MldTUB:0.15206800)1000:0.20473400);
