# Supplementary material for: Evidence for maintenance of sex determinants but not of sexual stages in red yeasts, a group of early diverged basidiomycetes
Source: BMC Evol Biol. 2011 Aug 31;11:249. doi: 10.1186/1471-2148-11-249 (PMC3236058; doi:10.1186/1471-2148-11-249)
Supplement: Additional file 6 — Supplementary Files 1. Files used to construct the phylogenetic tree represented in Figure 1 (alignment file: "Fig1Align.fas"; Tree files: "Fig1TreeNewick.nwk ", "Fig1TreeNexus.nex", and "Fig1TreeRootNexus.nex"). Supplementary Files 2. Files used to construct the phylogenetic trees represented in Figure 2 (alignment file for Ste3a1: "Fig2A1Align.fas"; Tree files: "Fig2A1TreeNewick.nwk", "Fig2A1TreeNexus.nex", "Fig2A1TreeRootNexus.nex"; alignment file for Ste3a2: "Fig2A2Align.fas"; Tree files: "Fig2A2TreeNewick.nwk", "Fig2A2TreeNexus.nex", "Fig2A2TreeRootNexus.nex"). Supplementary Files 3. Files used to construct the phylogenetic tree represented in Figure 4 (alignment file: "Fig4Align.fas"; Tree files: "Fig4TreeNewick.nwk", "Fig4TreeRootNexus.nex"). Nexus files can be viewed by Mesquite software http://mesquiteproject.org/mesquite/download/download.html). [file 1471-2148-11-249-S6.ZIP › Additional_File_6/Supplementary_Files_1/Fig1TreeRootNexus.nex.nex]

#NEXUS
[written Tue Jul 12 15:01:58 BST 2011 by Mesquite  version 2.74 (build 550) at CREMSERVER/10.140.73.220]

BEGIN TAXA;
	TITLE Taxa;
	DIMENSIONS NTAX=87;
	TAXLABELS
		Rbab7808 Rbab4915 Rbab7809 Rhgr2826 Rhgr3043 RhgrC13A1 Rhglu3970 Rhglu5599 Rhglu20 Rdio6085 Rdio6084 Rhpi4826 Rkra4818 Rkra4819 Rkra7436 Rhara6031 Rhara4820 Rhham4824 Rhham4724 Rhse4691 Rpal6567 Rpal6566 Rtor5081 Rtor6016 Rtor14 Rhda4406 Rhda4784 Rhda2202 Rhmu316 Rhmuc17 Rhpac96 Rhpac246 Rsph5939 Rsph5941 Rsph2988 Rhtai Rhpyr5597 Rhpyr119 Rfer020 Rfer5380 Razo8948 Razo8949 Razo4648 Rflu6568 Smic7041 Srui5811 Srui5004 Srui9111 SpodZP470 Spod9115 Spnyl9093 Sppoo9095 RoreZP295 RoreZP292 RhcoC21C1 Rhco348 Rlus4642 Rlus7604 Sprub1041 Sprub7500 Sppha2049 Sppha9129 SpJGI Spar7716 Spar484 Spar491 Sppat9657 Sppat9658 Spmar488 Spmar4217 Spcar4215 Spjap5744 Spban9204 Spbei9730 Slon9655 Slon9654 Spblu9094 Smet5541 Smet7683 Spjil9728 Sjoh2634 Sjoh7795 Sjoh5470 Ssal490 Ssal483 Lsco5930 MldTUB 
	;

END;


BEGIN TREES;
	Title 'Trees from "26S&ITS_Figure1_ML_GTR+G_nexus.nex"';
	LINK Taxa = Taxa;
	TRANSLATE
		1 Rbab7808,
		2 Rbab4915,
		3 Rbab7809,
		4 Rhgr2826,
		5 Rhgr3043,
		6 RhgrC13A1,
		7 Rhglu3970,
		8 Rhglu5599,
		9 Rhglu20,
		10 Rdio6085,
		11 Rdio6084,
		12 Rhpi4826,
		13 Rkra4818,
		14 Rkra4819,
		15 Rkra7436,
		16 Rhara6031,
		17 Rhara4820,
		18 Rhham4824,
		19 Rhham4724,
		20 Rhse4691,
		21 Rpal6567,
		22 Rpal6566,
		23 Rtor5081,
		24 Rtor6016,
		25 Rtor14,
		26 Rhda4406,
		27 Rhda4784,
		28 Rhda2202,
		29 Rhmu316,
		30 Rhmuc17,
		31 Rhpac96,
		32 Rhpac246,
		33 Rsph5939,
		34 Rsph5941,
		35 Rsph2988,
		36 Rhtai,
		37 Rhpyr5597,
		38 Rhpyr119,
		39 Rfer020,
		40 Rfer5380,
		41 Razo8948,
		42 Razo8949,
		43 Razo4648,
		44 Rflu6568,
		45 Smic7041,
		46 Srui5811,
		47 Srui5004,
		48 Srui9111,
		49 SpodZP470,
		50 Spod9115,
		51 Spnyl9093,
		52 Sppoo9095,
		53 RoreZP295,
		54 RoreZP292,
		55 RhcoC21C1,
		56 Rhco348,
		57 Rlus4642,
		58 Rlus7604,
		59 Sprub1041,
		60 Sprub7500,
		61 Sppha2049,
		62 Sppha9129,
		63 SpJGI,
		64 Spar7716,
		65 Spar484,
		66 Spar491,
		67 Sppat9657,
		68 Sppat9658,
		69 Spmar488,
		70 Spmar4217,
		71 Spcar4215,
		72 Spjap5744,
		73 Spban9204,
		74 Spbei9730,
		75 Slon9655,
		76 Slon9654,
		77 Spblu9094,
		78 Smet5541,
		79 Smet7683,
		80 Spjil9728,
		81 Sjoh2634,
		82 Sjoh7795,
		83 Sjoh5470,
		84 Ssal490,
		85 Ssal483,
		86 Lsco5930,
		87 MldTUB;
	TREE Tree1 = ((((((((((1:0.003324,(2:1.0E-6,3:1.0E-6)686:1.0E-6)745:0.001125,((4:1.0E-6,5:1.0E-6)620:1.0E-6,(6:0.001099,(7:1.0E-6,(8:1.0E-6,9:1.0E-6)244:1.0E-6)703:0.001111)673:0.001101)912:0.001087)964:0.006029,(10:0.002196,11:0.001018)1000:0.007611)999:0.015568,12:0.008566)848:0.007173,(((13:1.0E-6,14:1.0E-6)333:1.0E-6,15:1.0E-6)993:0.00306,((16:0.001099,17:1.0E-6)954:0.006422,(18:1.0E-6,19:1.0E-6)995:0.001381)971:0.006751)908:0.004631)915:0.018863,20:0.043363)290:0.007996,(21:1.0E-6,22:1.0E-6)1000:0.028484)539:0.014562,((23:0.001096,(24:1.0E-6,25:1.0E-6)744:1.0E-6)1000:0.049573,(((((26:1.0E-6,27:1.0E-6)742:1.0E-6,28:1.0E-6)1000:0.008788,(29:1.0E-6,30:1.0E-6)1000:0.003518)677:0.00669,(31:0.002198,32:0.001079)999:0.013173)702:0.008714,((33:0.002239,(34:1.0E-6,35:1.0E-6)915:1.0E-6)1000:0.023301,(36:1.0E-6,((37:1.0E-6,38:1.0E-6)834:1.0E-6,(39:1.0E-6,40:0.00334)311:0.00222)449:0.003341)1000:0.019944)673:0.010846)1000:0.063379)442:0.009449)968:0.05968,(((((((41:0.001104,42:1.0E-6)1000:0.007879,43:1.0E-6)848:7.11E-4,44:0.004874)967:0.007636,45:0.012285)936:0.012201,(46:0.001113,(47:1.0E-6,48:1.0E-6)829:1.0E-6)1000:0.026976)333:0.007006,(((49:1.0E-6,50:1.0E-6)1000:0.017686,51:0.017166)859:0.015672,52:0.024191)327:0.004521)357:0.005874,(((53:0.002204,54:1.0E-6)1000:0.025256,(55:1.0E-6,56:1.0E-6)1000:0.020375)435:0.005581,(57:1.0E-6,58:0.0011)999:0.014385)796:0.019305)991:0.070733)876:0.04658,((((((59:1.0E-6,60:1.0E-6)1000:0.017094,(61:0.001143,62:1.0E-6)1000:0.007096)398:0.002226,(63:0.01396,((((64:0.002288,65:1.0E-6)972:0.003495,(66:1.0E-6,(67:1.0E-6,68:1.0E-6)948:0.005773)380:0.002284)565:0.003459,(69:0.001118,70:1.0E-6)1000:0.020256)886:0.006622,71:0.019492)576:0.004528)194:1.0E-6)679:0.008422,72:0.027102)1000:0.031476,((((73:0.018003,74:0.013703)770:0.005007,(75:1.0E-6,76:1.0E-6)1000:0.004841)992:0.020451,77:0.02502)849:0.01381,((78:0.001127,79:1.0E-6)1000:0.016451,80:0.016877)698:0.011478)562:0.00698)1000:0.054992,(((81:1.0E-6,82:1.0E-6)1000:0.00226,83:0.003545)992:0.018839,(84:0.001104,85:1.0E-6)1000:0.015628)1000:0.044289)1000:0.12193,(86:0.110397,87:0.152068)1000:0.204734);

END;


Begin MESQUITE;
		MESQUITESCRIPTVERSION 2;
		TITLE AUTO;
		tell ProjectCoordinator;
		timeSaved 1310479318399;
		getEmployee #mesquite.minimal.ManageTaxa.ManageTaxa;
		tell It;
			setID 0 7645977628539923857;
		endTell;
		getWindow;
		tell It;
			suppress;
			setResourcesState false false 264;
			setPopoutState 400;
			setExplanationSize 0;
			setAnnotationSize 0;
			setFontIncAnnot 0;
			setFontIncExp 0;
			setSize 1360 650;
			setLocation -8 -8;
			setFont SanSerif;
			setFontSize 10;
			getToolPalette;
			tell It;
			endTell;
			desuppress;
		endTell;
		getEmployee  #mesquite.trees.BasicTreeWindowCoord.BasicTreeWindowCoord;
		tell It;
			makeTreeWindow #7645977628539923857  #mesquite.trees.BasicTreeWindowMaker.BasicTreeWindowMaker;
			tell It;
				suppressEPCResponse;
				setTreeSource  #mesquite.trees.StoredTrees.StoredTrees;
				tell It;
					setTreeBlock 1;
					toggleUseWeights off;
				endTell;
				setAssignedID 821.1310479281438.1584406269593262193;
				getTreeWindow;
				tell It;
					setExplanationSize 30;
					setAnnotationSize 20;
					setFontIncAnnot 0;
					setFontIncExp 0;
					setSize 1096 583;
					setLocation -8 -8;
					setFont SanSerif;
					setFontSize 10;
					getToolPalette;
					tell It;
					endTell;
					setActive;
					getTreeDrawCoordinator #mesquite.trees.BasicTreeDrawCoordinator.BasicTreeDrawCoordinator;
				tell It;
					suppress;
					setTreeDrawer  #mesquite.trees.SquareTree.SquareTree;
					tell It;
						setNodeLocs #mesquite.trees.NodeLocsStandard.NodeLocsStandard;
						tell It;
							branchLengthsToggle on;
							toggleScale on;
							toggleBroadScale off;
							toggleCenter on;
							toggleEven on;
						endTell;
						setEdgeWidth 6;
						orientUp;
						setCornerMode Right_Angle  50;
					endTell;
					setBackground White;
					setBranchColor Black;
					showNodeNumbers off;
					showBranchColors on;
					labelBranchLengths off;
					centerBrLenLabels on;
					showBrLensUnspecified on;
					showBrLenLabelsOnTerminals on;
					setBrLenLabelColor 0 0 255;
					setNumBrLenDecimals 6;
					desuppress;
					getEmployee #mesquite.trees.BasicDrawTaxonNames.BasicDrawTaxonNames;
					tell It;
						setColor Black;
						toggleColorPartition on;
						toggleShadePartition off;
						toggleShowFootnotes on;
						toggleNodeLabels on;
						toggleCenterNodeNames off;
						toggleShowNames on;
						namesAngle ?;
					endTell;
				endTell;
					setTreeNumber 1;
					setTree '(((((((((((1:0.003324,(2:1.0E-6,3:1.0E-6)686:1.0E-6)745:0.001125,((4:1.0E-6,5:1.0E-6)620:1.0E-6,(6:0.001099,(7:1.0E-6,(8:1.0E-6,9:1.0E-6)244:1.0E-6)703:0.001111)673:0.001101)912:0.001087)964:0.006029,(10:0.002196,11:0.001018)1000:0.007611)999:0.015568,12:0.008566)848:0.007173,(((13:1.0E-6,14:1.0E-6)333:1.0E-6,15:1.0E-6)993:0.00306,((16:0.001099,17:1.0E-6)954:0.006422,(18:1.0E-6,19:1.0E-6)995:0.001381)971:0.006751)908:0.004631)915:0.018863,20:0.043363)290:0.007996,(21:1.0E-6,22:1.0E-6)1000:0.028484)539:0.014562,((23:0.001096,(24:1.0E-6,25:1.0E-6)744:1.0E-6)1000:0.049573,(((((26:1.0E-6,27:1.0E-6)742:1.0E-6,28:1.0E-6)1000:0.008788,(29:1.0E-6,30:1.0E-6)1000:0.003518)677:0.00669,(31:0.002198,32:0.001079)999:0.013173)702:0.008714,((33:0.002239,(34:1.0E-6,35:1.0E-6)915:1.0E-6)1000:0.023301,(36:1.0E-6,((37:1.0E-6,38:1.0E-6)834:1.0E-6,(39:1.0E-6,40:0.00334)311:0.00222)449:0.003341)1000:0.019944)673:0.010846)1000:0.063379)442:0.009449)968:0.05968,(((((((41:0.001104,42:1.0E-6)1000:0.007879,43:1.0E-6)848:7.11E-4,44:0.004874)967:0.007636,45:0.012285)936:0.012201,(46:0.001113,(47:1.0E-6,48:1.0E-6)829:1.0E-6)1000:0.026976)333:0.007006,(((49:1.0E-6,50:1.0E-6)1000:0.017686,51:0.017166)859:0.015672,52:0.024191)327:0.004521)357:0.005874,(((53:0.002204,54:1.0E-6)1000:0.025256,(55:1.0E-6,56:1.0E-6)1000:0.020375)435:0.005581,(57:1.0E-6,58:0.0011)999:0.014385)796:0.019305)991:0.070733)876:0.04658,((((((59:1.0E-6,60:1.0E-6)1000:0.017094,(61:0.001143,62:1.0E-6)1000:0.007096)398:0.002226,(63:0.01396,((((64:0.002288,65:1.0E-6)972:0.003495,(66:1.0E-6,(67:1.0E-6,68:1.0E-6)948:0.005773)380:0.002284)565:0.003459,(69:0.001118,70:1.0E-6)1000:0.020256)886:0.006622,71:0.019492)576:0.004528)194:1.0E-6)679:0.008422,72:0.027102)1000:0.031476,((((73:0.018003,74:0.013703)770:0.005007,(75:1.0E-6,76:1.0E-6)1000:0.004841)992:0.020451,77:0.02502)849:0.01381,((78:0.001127,79:1.0E-6)1000:0.016451,80:0.016877)698:0.011478)562:0.00698)1000:0.054992,(((81:1.0E-6,82:1.0E-6)1000:0.00226,83:0.003545)992:0.018839,(84:0.001104,85:1.0E-6)1000:0.015628)1000:0.044289)1000:0.12193):0.102367,(86:0.110397,87:0.152068)1000:0.102367);';
					setDrawingSizeMode 0;
					toggleLegendFloat on;
					scale 0;
					toggleTextOnTree off;
					showWindow;
				endTell;
				desuppressEPCResponse;
				getEmployee #mesquite.trees.ColorBranches.ColorBranches;
				tell It;
					setColor Red;
					removeColor off;
				endTell;
				getEmployee #mesquite.ornamental.BranchNotes.BranchNotes;
				tell It;
					setAlwaysOn off;
				endTell;
				getEmployee #mesquite.ornamental.ColorTreeByPartition.ColorTreeByPartition;
				tell It;
					colorByPartition off;
				endTell;
				getEmployee #mesquite.ornamental.DrawTreeAssocDoubles.DrawTreeAssocDoubles;
				tell It;
					setOn on;
					setDigits 4;
					writeAsPercentage off;
					toggleCentred on;
					toggleHorizontal on;
					setFontSize 10;
					setOffset 0  0;
				endTell;
				getEmployee #mesquite.ornamental.DrawTreeAssocStrings.DrawTreeAssocStrings;
				tell It;
					setOn on;
					toggleCentred on;
					toggleHorizontal on;
					setFontSize 10;
					setOffset 0  0;
				endTell;
				getEmployee #mesquite.trees.TreeInfoValues.TreeInfoValues;
				tell It;
					panelOpen false;
				endTell;
			endTell;
		endTell;
		endTell;
end;
