# Supplementary material for: Evidence for maintenance of sex determinants but not of sexual stages in red yeasts, a group of early diverged basidiomycetes
Source: BMC Evol Biol. 2011 Aug 31;11:249. doi: 10.1186/1471-2148-11-249 (PMC3236058; doi:10.1186/1471-2148-11-249)
Supplement: Additional file 6 — Supplementary Files 1. Files used to construct the phylogenetic tree represented in Figure 1 (alignment file: "Fig1Align.fas"; Tree files: "Fig1TreeNewick.nwk ", "Fig1TreeNexus.nex", and "Fig1TreeRootNexus.nex"). Supplementary Files 2. Files used to construct the phylogenetic trees represented in Figure 2 (alignment file for Ste3a1: "Fig2A1Align.fas"; Tree files: "Fig2A1TreeNewick.nwk", "Fig2A1TreeNexus.nex", "Fig2A1TreeRootNexus.nex"; alignment file for Ste3a2: "Fig2A2Align.fas"; Tree files: "Fig2A2TreeNewick.nwk", "Fig2A2TreeNexus.nex", "Fig2A2TreeRootNexus.nex"). Supplementary Files 3. Files used to construct the phylogenetic tree represented in Figure 4 (alignment file: "Fig4Align.fas"; Tree files: "Fig4TreeNewick.nwk", "Fig4TreeRootNexus.nex"). Nexus files can be viewed by Mesquite software http://mesquiteproject.org/mesquite/download/download.html). [file 1471-2148-11-249-S6.ZIP › Additional_File_6/Supplementary_Files_2/Fig2A1Align.fas.fas]

>Rb7808
VWYNR--VDIKAPVYCDIVTKLRVGGDVGIPAALLCITRQLEAIAAARQAYFSAKERRQR
RIVDLAIGLGIPTTVMILHTVVQGHRYDIIERVGCIPSVYWSMPAVFLVIVWPVVLLLVA
AVYGALALRLFIARRYQFARLL
>Rb2911
VWYER--VDIKAPVYCDIVTKLRVGGDVGIPAALLCITRQLEAIAAARQAYFSAKERRQR
RFIDLAIGLGIPALVMVLHTVVQGHRYDMIERVGCIPSVYWSLPAVFLVIIWPVVLLLAA
AVYGALALRLFIARRYQFARLL
>Rb4777
VWYER--VDIKAPVYCDIVTKLRVGGDVGIPAALLCITRQLEAIAAARQAYFSAKERRQR
RFIDLAIGLGIPALVMVLHTVVQGHRYDIIERVGCIPSVYWSLPAVFLVIIWPVVLLLAA
AVYGALALRLFIARRYQFARLL
>Rb4915
VWYER--VDIKAPVYCDIVTKLRVGGDVGIPAALLCITRQLEAIAAARQAYFSAKERRQR
RFIDLAIGLGIPALVMVLHTVVQGHRYDIIERVGCIPSVYWSLPAVFLVIIWPVVLLLAA
AVYGALALRLFIARRYQFARLL
>Rb1310
VWYER--VDIKAPVYCDIVTKLRVGGDVGIPAALLCITRQLEAIAAARQAYFSAKERRQR
RFIDLAIGLGIPALVMVLHTVVQGHRYDIIERVGCIPSVYWSLPAVFLVIIWPVVLLLAA
AVYGALALRLFIARRYQFARLL
>Rb001
VWYER--VDIKAPVYCDIVTKLRVGGDVGIPAALLCITRQLEAIAAARQAYFSAKERRQR
RFIDLAIGLGIPALVMVLHTVVQGHRYDIIERVGCIPSVYWSLPAVFLVIIWPVVLLLAA
AVYGALALRLFIARRYQFARLL
>Rhgl3907
VWYGR--VDIKAPIYCDIVTKLRVGGDVGIPAALLCITRQLEAIAAARQAYFSAKERQQR
RIVDLSIGLGIPVMVMILHTVVQGHRYDIIERVGCIPSVYWSLPAVFLVIIWPVVLLLAA
AVYGALALRLFVARRYQFARLL
>RhglC13A1
VWYGR--VDIKAPIYCDVVTKLRVGGDVGIPAALLCITRQLEAIAAARQAYFSAKERRQR
RLVDLSIGLGIPVMVMILHTVVQGHRYDIIERVGCIPSVYWSLPAVFLVIIWPVVLLLAA
AVYGALALRLFVARRYQFARLL
>Rhgl20
VWYGR--VDIKAPIYCDIVTKLRVGGDVGIPAALLCITRQLEAIAAARQAYFSAKERQQR
RIVDLSIGLGIPVMVMILHTVVQGHRYDIIERVGCIPSVYWSLPAVFLVIIWPVVLLLAA
AVYGALALRLFVARRYQFARLL
>Rhgl5599
VWYGR--VDIKAPIYCDIVTKLRVGGDVGIPAALLCITRQLEAIAAARQAYFSAKERQQR
RIVDLSIGLGIPVMVMILHTVVQGHRYDIIERVGCIPSVYWSLPAVFLVIIWPVVLLLAA
AVYGALALRLFVARRYQFARLL
>Rhgl4107
VWYGR--VDIKAPIYCDIVTKLRVGGDVGIPAALLCITRQLEAIAAARQAYFSAKERQQR
RIVDLSIGLGIPVMVMILHTVVQGHRYDIIERVGCIPSVYWSLPAVFLVIIWPVVLLLAA
AVYGALALRLFVARRYQFARLL
>Rhgl5609
VWYGR--VDIKAPIYCDIVTKLRVGGDVGIPAALLCITRQLEAIAAARQAYFSAKERQQR
RIVDLSIGLGIPVMVMILHTVVQGHRYDIIERVGCIPSVYWSLPAVFLVIIWPVVLLLAA
AVYGALALRLFVARRYQFARLL
>Rd6085
VWYDR--VDIKAPIYCDIVTKLRIGGDVGVPAALLCITRQLEAIAAARQAYFSAKDRQQR
RLVDLAIGLGIPILIMVLHTVVQGHRYDIIERVGCIPSVYWSLPAVFLVIIWPVVLLLAA
AVYGALALRLFIARRYQFARLL
>Rd324
VWYDR--VDIKAPIYCDIVTKLRIGGDVGVPAALLCITRQLEAIAAARQAYFSAKDRQQR
RLVDLAIGLGIPILIMVLHTVVQGHRYDIIERVGCIPSVYWSLPAVFLVIIWPVVLLLAA
AVYGALALRLFIARRYQFARLL
>Rk4818
VWYNR--VDIKAPVYCDIVTKLRVGGDVGVPAALLCITRQLEAIAAARQAYFSAKDRQRR
RMVDLAIGLGIPTLVMILHTVVQGHRYDIIERVGCIPSVYWSLPAVFLVIIWPVVLLLAA
AIYGGLALRLFVARRYQFARLL
>Rk5244
VWYNR--VDIKAPVYCDIVTKLRVGGDVGVPAALLCITRQLEAIAAARQAYFSAKDRQRR
RMVDLAIGLGIPTLVMILHTVVQGHRYDIIERVGCIPSVYWSLPAVFLVIIWPVVLLLAA
AIYGGLALRLFVARRYQFARLL
>Rk4583
VWYNR--VDIKAPVYCDIVTKLRVGGDVGVPAALLCITRQLEAIAAARQAYFCAKDRQRR
RTVDLAIGLGIPTLVMILHTVVQGHRYDIIERVGCIPSVYWSLPAVFLVIIWPVVLLLAA
AIYGGLALRLFVARRYQFARLL
>Rk0014
VWYNR--VDIKAPVYCDIVTKLRVGGDVGVPAALLCITRQLEAIAAARQAYFSAKDRQRR
RMVDLAIGLGIPTLVMILHTVVQGHRYDIIERVGCIPSVYWSLPAVFLVIIWPVVLLLAA
AIYGGLALRLFVARRYQFARLL
>Rhar4820
IWYDR--VDIKAPIYCDIVTKLRVGGDVGVPAALLCITRQLEAIAAARQAYFSSKDRQRR
RIVDLAIGLGIPTLIMILHTVVQGHRYDIIERVGCIPSIYWSLPAVFLVIIWPVLLLLAA
AVYGGLALRLFVARRYQFARLL
>Rhha4824
IWYDR--VDIKAPIYCDIVTKLRVGGDVGVPAALLCITRQLEAIAAARQAYFSAKDRQRR
RTVDLAIGLGIPTLVMILHTVVQGHRYDVIERVGCIPSIYWSLPAVFLVIIWPVVLLLAA
AVYGGLALRLFVARRYQFARLL
>Rhse4691
IWYNQ--VHIRAPVYCDIVTKLRIGGDVGIPAALLCITRQLEAIAAARQAHFSAQDRRRR
RLADLAIGLGFPVLVMILHVVVQGHRYDIIQRVGCIPALYWSLPAVFLVIIWPVVFTLMA
TIYGGLALRLFIARRYQFARLL
>Rp4477
IWFSEDSLSITAPVYCDIVTKLRIGGDVGIPAALVCITRQLEAIAAARQAHFSAKDRRQR
RLIDLAIGLGIPLLIMILHTVVQGHRYDIIQRVGCIPSIYWSVAAICLVIIWPVVLLLVA
AVYGALALRLFIARRRQFARLL
>Rp6567
IWFSEDSLSITAPVYCDIVTKLRIGGDVGIPAALVCITRQLEAIAAARQAHFSAKDRRQR
RLIDLAIGLGIPLLIMILHTVVQGHRYDIIQRVGCIPSIYWSVAAICLVIIWPVVLLLVA
AVYGALALRLFIARRRQFARLL
>Rt4416
VWYNE--VDIRAPVYCDIITKLRIGGDVGIPAATLCITRQLEAIAAARQAQFSAKDRYQR
RIVDLSIGLGLPLLVMSLHTVVQGHRYDVIQRVGCIPAVYWSLPAVFLVIIWPVILLLAA
AVYAGLAVRLFIARRYQFARLL
>Rt5082
VWYNE--VDIRAPVYCDIITKLRIGGDVGIPAATLCITRQLEAIAAARQAQFSAKDRYQR
RIVDLSIGLGLPLLVMILHTVVQGHRYDVIQRVGCIPAVYWSLPAVFLVIIWPVILLLAA
AVYAGLAVRLFIARRYQFARLL
>Rt5615
VWYNE--VDIRAPVYCDIITKLRIGGDVGIPAATLCITRQLEAIAAARQAQFSAKDRYQR
RIVDLSIGLGLPLLVMSLHTVVQGHRYDVIQRVGCIPAVYWSLPAVFLVIIWPVILLLAA
AVYAGLAVRLFIARRYQFARLL
>Rt315
VWYNE--VDIRAPVYCDIITKLRIGGDVGIPAATLCITRQLEAIAAARQAQFSAKDRYQR
RIVDLSIGLGLPLLVMILHTVVQGHRYDVIQRVGCIPAVYWSLPAVFLVIIWPVILLLAA
AVYAGLAVRLFIARRYQFARLL
>Rsp2988
IWYHH--PHVRAPVYCDIVTKLRVGGDIGIPASIFCINRQLEAIAAARQAQFSGRDRRRQ
RLIELAIGLGFPVLIMILHVVVQGHRYDIVQGVGCIPAYYWSLPLIFIIWIWPIVFYLAA
AVYAVLAFRLFVARRFQFARLL
>Raz8948
IWYHG--VEPEAPIWCDIMTKLRVGGDVGIPAAVLCITRQLEAIAAARTAHFSAEDRRRR
RLVDLAIGLGLPILVMILHTIVQGHRYDIIQRIGCTPTIYWSLPAIFLVVIWPLILDLTA
AVYAVLAMRLFIARRYQFARIL
>Sr9111
IWYDG--VHIKAPIYCDIVTKLRIGATVGTPASVLCITRQLESIAAARTASFTVADRRRR
QLVDLAIGLGIPCLVMILHTVVQGHRYDIIERVGCVPAVYWSLPSIFLVTIWGLILDIVA
AVYAVLAMRLFVIRRYQFNHLL
>RhcoC21C1
VWYDG--VSPKGSIYCDIVTKLRIGADVGISASVLCITRQLEAIASARTASYSAGDRRRR
RIVDFAIGFGLPCLVMILHTIVQGHRYDILERVGCIPSTYWSLPAIFLVILWPLVLNAIA
AVYAVLAMRLFIARRYQFARIL
>Rhco9002
VWYDG--VSPKGSIYCDIVTKLRIGADVGISASVLCITRQLEAIASARTASYSAGDRRRR
RIVDFAIGFGLPCLVMILHTIVQGHRYDILERVGCIPSTYWSLPAIILVILWPLVLNAIA
AVYAVLAMRLFIARRYQFARIL
>RorZP292
IWHSS--VSPSGKVWCDIVTKIRIGGDVAIPASVLCITRQLESIAAARTASFSAQDRRRR
QLVDLAIGLGLPVLVKILHTVVQGHRYDILKGVGCIPSTYWSLPAIFLVVIWPLVLNIIA
AVYAVLAMRLFVARRYQFARLL
>Spru1041
IWRGR--FGLEAPIYCDIVTKLRVGGDVGIPASVLCLTRQLESIAAARQAYFNAKDRRRR
RLEELALGLGFPVLVMILHTVVQGHRYDIYEDVGCVVTIYWSVPALPLLHLWPILFLLAS
CVYAGLAARLFVARRKQFAKVL
>SporIAM13481
IWRNR--SDLEAPVYCDIVTKLRVGGEVGVPAAILCITRQLESIAAARQVYYNAKDRRRR
RWEELSLGLGFPVLVMILHIVVQGHRYDIYQGVGCVVVTYWSVPALPLVHIWPILFLLAS
CVYAGLAARLFIARRKQFASVL
>Spa491T
VWRHR--SDITAPIYCDIVTKLRVGGEVGIPASILCLTRQLESIAAARQAYFNEKDRRRR
RIEELALGLGFPFLVMILHTVVQGHRYDIVERVGCVVAVYWSLPAVLLVQIWGIVFLLAS
CVYAALAARLFLARRKQFASVL
>Spa7716
IWRHR--ADITAPIYCDIVTKLRVGGEIGIPASILCLTRQLESIAAARQAYFNEKDRRRR
RIEELGLGLGFPFLVMILHTVVQGHRYDIVERVGCVVAVYWSLPAVLLVQIWGIVFLLAS
CVYAALAARLFLARRKQFASVL
>Spbl10212
IWYNR--YDLTAPVYCDIVTKLRVGGEVGIAASVLCLTRQLESIAAARQAYFNAKDRRRR
RMEELALGLGFPILIMILHTVVQGHRYDIYERVGCVVSVYWSLPLILLVQIWPIIFLLAS
CVYAVLAVRLFLARRKQFASVL
>Sme5541
IWQNR--FDLEAPIYCDIVAKLRVGGELGIPASILCLTRQLESIAAARQAYFNAKDRRRR
RWEELGLGLGFPCLVMILHTIVQGHRYDIYERVGCVVAVYWSLPLILLVQIWPIIFLLAS
CVYAGLAVRLFLARRKQFASVL
>SpjilAS22301
IWRSR--YDLTAPIYCDIVTKLRVGGEVGIPASVLCLTRQLESIAAARQAYFNSKDRRRR
RLEEIAVGLGIPALVMILHTVVQGHRYDIYERVGCVTTVYWSLPTILLVQIWPILLLLAS
CVYAALALRLFLARRKQFASLL
>Sj4351
IWYNR--TDLEAPVYCDIVTKLRVGGNVGIPASILCITRQLEAIAAARQAHFSAKDRRRR
RLVDLAIGLGIPVLVMILHVVVQGHRYDIYQRVGCVITVYWSLPTIFLVVIWPIVLLLAA
AVYAGLATRLFIVRRRQFAKML
>Sj5470
IWYNR--ADLEAPVYCDIVTKLRVGGNVGIPASILCITRQLEAIAAARQAHFSAKDRRRR
RLVDLAIGLGIPVLVMILHIVVQGHRYDIYQRVGCVVTVYWSLPTIFLVVIWPIVLLLAA
AVYAGLATRLFIVRRRQFAKML
>Sj7795
IWYNR--TDLEAPVYCDIVTKLRVGGNVGIPASILCITRQLEAIAAARQAHFSAKDRRRR
RLVDLAIGLGIPVLVMILHVVVQGHRYDIYQRVGCVITVYWSLPTIFLVVIWPIVLLLAA
AVYAGLATRLFIVRRRQFAKML
>Ss483
IWYSQ--ADLKAPVYCDIVAKLRVGGDVGVPAAILCITRQLEAIAAARQAHFSAKDRRRR
CLVDLAIGLGIPVLVMILHTIVQGHRYDIYQRVGCVSTMYWSLPTIFLVVIWPIVLLLAA
AVYAGLATRLFIVRRRQFAKML
>Ss2241
IWYSQ--ADLKAPVYCDIVAKLRVGGDVGVPAAILCITRQLEAIAAARQAHFSAKDRRRR
CLVDLAIGLGIPVLVMILHTIVQGHRYDIYQRVGCVSTMYWSLPTIFLVVIWPIVLLLAA
AVYAGLATRLFIVRRRQFAKML
>Ss4558
IWYSQ--ADLKAPVYCDIVAKLRVGGDVGVPAAILCITRQLEVIAAARQAHFSAKDRRRR
CLVDLAIGLGIPLLVMILHTIVQGHRYDIYQRVGCVSTMYWSLPTIFLVVIWPIVLLLAA
AVYAGLATRLFIVRRRQFAKML
>Ss4474
IWYSQ--ADLKAPVYCDIVAKLRVGGDVGVPAAILCITRQLEAIAAARQAHFSAKDRRRR
CLVDLAIGLGIPVLVMILHTIVQGHRYDIYQRVGCVSTMYWSLPTIFLVVIWPIVLLLAA
AVYAGLATRLFIVRRRQFAKML
>Mvio
IFLRN--TADVAPVWCDITTKLRIGADVGLAVASLCITLQLWSIAAARQVLVTSNDRRHR
DRLFLMAGLGLPVLTMVLHVVVQGHRYDVLPVVGCTPTVYYSGASLAIINLPPVILLSVS
AIYAGITIRLFVARRYQFSRLL
