# Supplementary material for: Evidence for maintenance of sex determinants but not of sexual stages in red yeasts, a group of early diverged basidiomycetes
Source: BMC Evol Biol. 2011 Aug 31;11:249. doi: 10.1186/1471-2148-11-249 (PMC3236058; doi:10.1186/1471-2148-11-249)
Supplement: Additional file 6 — Supplementary Files 1. Files used to construct the phylogenetic tree represented in Figure 1 (alignment file: "Fig1Align.fas"; Tree files: "Fig1TreeNewick.nwk ", "Fig1TreeNexus.nex", and "Fig1TreeRootNexus.nex"). Supplementary Files 2. Files used to construct the phylogenetic trees represented in Figure 2 (alignment file for Ste3a1: "Fig2A1Align.fas"; Tree files: "Fig2A1TreeNewick.nwk", "Fig2A1TreeNexus.nex", "Fig2A1TreeRootNexus.nex"; alignment file for Ste3a2: "Fig2A2Align.fas"; Tree files: "Fig2A2TreeNewick.nwk", "Fig2A2TreeNexus.nex", "Fig2A2TreeRootNexus.nex"). Supplementary Files 3. Files used to construct the phylogenetic tree represented in Figure 4 (alignment file: "Fig4Align.fas"; Tree files: "Fig4TreeNewick.nwk", "Fig4TreeRootNexus.nex"). Nexus files can be viewed by Mesquite software http://mesquiteproject.org/mesquite/download/download.html). [file 1471-2148-11-249-S6.ZIP › Additional_File_6/Supplementary_Files_2/Fig2A1TreeNewick.nwk.nwk]

((((((((((((Rb4915:0.00000000,Rb1310:0.00000000)0.5800:0.00000000,Rb4777:0.00000000)0.5800:0.00000000,Rb2911:0.00921139)0.1100:0.00000000,Rb001:0.00000000)0.9900:0.05090901,Rb7808:0.03743771)0.2900:0.01058845,(RhglC13A1:0.02677502,(Rhgl3907:0.00000000,(Rhgl5609:0.00000000,(Rhgl20:0.00000000,(Rhgl5599:0.00000000,Rhgl4107:0.00000000)0.4000:0.00000000)0.3800:0.00000000)0.3800:0.00000000)0.6300:0.00000000)0.8500:0.05386387)0.4500:0.01981925,((Rhar4820:0.03792235,Rhha4824:0.00955389)0.8200:0.03616022,(Rk4583:0.00991933,(Rk4818:0.00000000,(Rk5244:0.00000000,Rk0014:0.00000000)0.3100:0.00000000)0.4600:0.00776497)0.6600:0.01009471)0.5500:0.03657098)0.1100:0.02203749,(Rd6085:0.00000000,Rd324:0.00000000)0.9900:0.05186049)0.6300:0.05209374,(Rt5082:0.00000000,(Rt315:0.00000000,(Rt4416:0.00000000,Rt5615:0.00000000)0.5800:0.00865843)0.2500:0.00000000)0.9000:0.16377116)0.1900:0.02102337,(Rp4477:0.00000000,Rp6567:0.00000000)0.9900:0.20106884)0.1700:0.01537851,Rhse4691:0.15722561)0.2600:0.04008077,((Rsp2988:0.45675868,((((Rhco9002:0.00812554,RhcoC21C1:0.00000000)1.0000:0.17899550,RorZP292:0.16750233)0.4700:0.04921115,Sr9111:0.27478799)0.5000:0.08799395,Raz8948:0.15253662)0.6200:0.12036350)0.2400:0.02235866,(((((Spru1041:0.11006972,SporIAM13481:0.16100755)0.6800:0.12012543,(Spa491T:0.00683980,Spa7716:0.02960415)1.0000:0.15149041)0.1900:0.01139960,(Spbl10212:0.07756630,Sme5541:0.11067432)0.3900:0.02688670)0.3600:0.06892520,SpjilAS22301:0.08698388)0.9000:0.29194229,(((Sj4351:0.00000000,Sj7795:0.00000000)0.8800:0.01853423,Sj5470:0.00711308)0.6800:0.04245474,(Ss4474:0.00000000,(Ss4558:0.01806941,(Ss483:0.00000000,Ss2241:0.00000000)0.4500:0.00000000)0.1700:0.00000000)0.9900:0.07793978)0.5500:0.03474390)0.8100:0.12315620)0.1700:0.04150907,Mvio:1.62958228);
