# Supplementary material for: Evidence for maintenance of sex determinants but not of sexual stages in red yeasts, a group of early diverged basidiomycetes
Source: BMC Evol Biol. 2011 Aug 31;11:249. doi: 10.1186/1471-2148-11-249 (PMC3236058; doi:10.1186/1471-2148-11-249)
Supplement: Additional file 6 — Supplementary Files 1. Files used to construct the phylogenetic tree represented in Figure 1 (alignment file: "Fig1Align.fas"; Tree files: "Fig1TreeNewick.nwk ", "Fig1TreeNexus.nex", and "Fig1TreeRootNexus.nex"). Supplementary Files 2. Files used to construct the phylogenetic trees represented in Figure 2 (alignment file for Ste3a1: "Fig2A1Align.fas"; Tree files: "Fig2A1TreeNewick.nwk", "Fig2A1TreeNexus.nex", "Fig2A1TreeRootNexus.nex"; alignment file for Ste3a2: "Fig2A2Align.fas"; Tree files: "Fig2A2TreeNewick.nwk", "Fig2A2TreeNexus.nex", "Fig2A2TreeRootNexus.nex"). Supplementary Files 3. Files used to construct the phylogenetic tree represented in Figure 4 (alignment file: "Fig4Align.fas"; Tree files: "Fig4TreeNewick.nwk", "Fig4TreeRootNexus.nex"). Nexus files can be viewed by Mesquite software http://mesquiteproject.org/mesquite/download/download.html). [file 1471-2148-11-249-S6.ZIP › Additional_File_6/Supplementary_Files_2/Fig2A1TreeNexus.nex.nex]

#NEXUS
[written Tue Jul 12 16:41:08 BST 2011 by Mesquite  version 2.74 (build 550) at CREMSERVER/10.140.73.220]

BEGIN TAXA;
	TITLE Taxa;
	DIMENSIONS NTAX=48;
	TAXLABELS
		Rb4915 Rb1310 Rb4777 Rb2911 Rb001 Rb7808 RhglC13A1 Rhgl3907 Rhgl5609 Rhgl20 Rhgl5599 Rhgl4107 Rhar4820 Rhha4824 Rk4583 Rk4818 Rk5244 Rk0014 Rd6085 Rd324 Rt5082 Rt315 Rt4416 Rt5615 Rp4477 Rp6567 Rhse4691 Rsp2988 Rhco9002 RhcoC21C1 RorZP292 Sr9111 Raz8948 Spru1041 SporIAM13481 Spa491T Spa7716 Spbl10212 Sme5541 SpjilAS22301 Sj4351 Sj7795 Sj5470 Ss4474 Ss4558 Ss483 Ss2241 Mvio 
	;

END;


BEGIN TREES;
	Title Imported_trees;
	LINK Taxa = Taxa;
	TRANSLATE
		1 Rb4915,
		2 Rb1310,
		3 Rb4777,
		4 Rb2911,
		5 Rb001,
		6 Rb7808,
		7 RhglC13A1,
		8 Rhgl3907,
		9 Rhgl5609,
		10 Rhgl20,
		11 Rhgl5599,
		12 Rhgl4107,
		13 Rhar4820,
		14 Rhha4824,
		15 Rk4583,
		16 Rk4818,
		17 Rk5244,
		18 Rk0014,
		19 Rd6085,
		20 Rd324,
		21 Rt5082,
		22 Rt315,
		23 Rt4416,
		24 Rt5615,
		25 Rp4477,
		26 Rp6567,
		27 Rhse4691,
		28 Rsp2988,
		29 Rhco9002,
		30 RhcoC21C1,
		31 RorZP292,
		32 Sr9111,
		33 Raz8948,
		34 Spru1041,
		35 SporIAM13481,
		36 Spa491T,
		37 Spa7716,
		38 Spbl10212,
		39 Sme5541,
		40 SpjilAS22301,
		41 Sj4351,
		42 Sj7795,
		43 Sj5470,
		44 Ss4474,
		45 Ss4558,
		46 Ss483,
		47 Ss2241,
		48 Mvio;
	TREE Imported_tree_0 = ((((((((((((1:0.0,2:0.0)0.5800:0.0,3:0.0)0.5800:0.0,4:0.00921139)0.1100:0.0,5:0.0)0.9900:0.05090901,6:0.03743771)0.2900:0.01058845,(7:0.02677502,(8:0.0,(9:0.0,(10:0.0,(11:0.0,12:0.0)0.4000:0.0)0.3800:0.0)0.3800:0.0)0.6300:0.0)0.8500:0.05386387)0.4500:0.01981925,((13:0.03792235,14:0.00955389)0.8200:0.03616022,(15:0.00991933,(16:0.0,(17:0.0,18:0.0)0.3100:0.0)0.4600:0.00776497)0.6600:0.01009471)0.5500:0.03657098)0.1100:0.02203749,(19:0.0,20:0.0)0.9900:0.05186049)0.6300:0.05209374,(21:0.0,(22:0.0,(23:0.0,24:0.0)0.5800:0.00865843)0.2500:0.0)0.9000:0.16377116)0.1900:0.02102337,(25:0.0,26:0.0)0.9900:0.20106884)0.1700:0.01537851,27:0.15722561)0.2600:0.04008077,((28:0.45675868,((((29:0.00812554,30:0.0)1.0000:0.1789955,31:0.16750233)0.4700:0.04921115,32:0.27478799)0.5000:0.08799395,33:0.15253662)0.6200:0.1203635)0.2400:0.02235866,(((((34:0.11006972,35:0.16100755)0.6800:0.12012543,(36:0.0068398,37:0.02960415)1.0000:0.15149041)0.1900:0.0113996,(38:0.0775663,39:0.11067432)0.3900:0.0268867)0.3600:0.0689252,40:0.08698388)0.9000:0.29194229,(((41:0.0,42:0.0)0.8800:0.01853423,43:0.00711308)0.6800:0.04245474,(44:0.0,(45:0.01806941,(46:0.0,47:0.0)0.4500:0.0)0.1700:0.0)0.9900:0.07793978)0.5500:0.0347439)0.8100:0.1231562)0.1700:0.04150907,48:1.62958228);

END;


Begin MESQUITE;
		MESQUITESCRIPTVERSION 2;
		TITLE AUTO;
		tell ProjectCoordinator;
		timeSaved 1310485268369;
		getEmployee #mesquite.minimal.ManageTaxa.ManageTaxa;
		tell It;
			setID 0 1208086219238633373;
		endTell;
		getWindow;
		tell It;
			suppress;
			setResourcesState true false 264;
			setPopoutState 400;
			setExplanationSize 0;
			setAnnotationSize 0;
			setFontIncAnnot 0;
			setFontIncExp 0;
			setSize 700 464;
			setLocation 8 8;
			setFont SanSerif;
			setFontSize 10;
			getToolPalette;
			tell It;
			endTell;
			desuppress;
		endTell;
		endTell;
end;
