# Supplementary material for: Evidence for maintenance of sex determinants but not of sexual stages in red yeasts, a group of early diverged basidiomycetes
Source: BMC Evol Biol. 2011 Aug 31;11:249. doi: 10.1186/1471-2148-11-249 (PMC3236058; doi:10.1186/1471-2148-11-249)
Supplement: Additional file 6 — Supplementary Files 1. Files used to construct the phylogenetic tree represented in Figure 1 (alignment file: "Fig1Align.fas"; Tree files: "Fig1TreeNewick.nwk ", "Fig1TreeNexus.nex", and "Fig1TreeRootNexus.nex"). Supplementary Files 2. Files used to construct the phylogenetic trees represented in Figure 2 (alignment file for Ste3a1: "Fig2A1Align.fas"; Tree files: "Fig2A1TreeNewick.nwk", "Fig2A1TreeNexus.nex", "Fig2A1TreeRootNexus.nex"; alignment file for Ste3a2: "Fig2A2Align.fas"; Tree files: "Fig2A2TreeNewick.nwk", "Fig2A2TreeNexus.nex", "Fig2A2TreeRootNexus.nex"). Supplementary Files 3. Files used to construct the phylogenetic tree represented in Figure 4 (alignment file: "Fig4Align.fas"; Tree files: "Fig4TreeNewick.nwk", "Fig4TreeRootNexus.nex"). Nexus files can be viewed by Mesquite software http://mesquiteproject.org/mesquite/download/download.html). [file 1471-2148-11-249-S6.ZIP › Additional_File_6/Supplementary_Files_2/Fig2A2Align.fas.fas]

>Rbab7809
QGNSGAIAMGVWVVLTNLIEFVNAVLWYHDDVDRAPVWCDIRLAI--GQEVGRVAAVFCI
ARFLADIVSPRATAITRKDRRRRAVQDYLLSFGVPGVIMACHILYQPNRYRLVRGRGCQV
TQVMTWPTLVLRIIWSPLFAVGGTLYSAYTVYRLIRHRRNFD
>Rbab2911
QGNSGAIAMGVWVVLTNLIEFVNAVLWYHDDVDRAPVWCDIRLAI--GQEVGRVAAVFCI
ARFLADIVSPRATAITRKDRRRRAVQDYLLSFGVPGVIMACHILYQPNRYRLVRGRGCQV
TQVMTWPTLVLRIIWSPLFAVGGTLYSAYTVYRLIRHRRNFD
>Rbab9072
QGNSGAIAMGVWVVLTNLIEFVNAVLWYHDDVDRAPVWCDIRLAI--GQEVGRVAAVFCI
ARFLADIVSPRATAITRKDRRRRAVQDYLLSFGVPGVIMACHILYQPNRYRLVRGRGCQV
TQVMTWPTLVLRIIWSPLFAVGGTLYSAYTVYRLIRHRRNFD
>Rgra2826
QGNSGPIAMGVWVVLTNLIEFVNAVLWYHDDVDRAPAWCDIRLAI--GQEVGRVAAVFCI
ARFLADIVSPRATAITRKDRRRRALQDYLLSFGVPGVIMACHVLYQPNRYRLVRGRGCQV
TQVMTWPTLVLRIIWSPLFAVGGTLYSAYTVYRLVRHRRNFD
>Rgra3043
QGNSGPIAMGVWVVLTNLIEFVNAVLWYHDDVDRAPAWCDIRLAI--GQEVGRVAAVFCI
ARFLADIVSPRATAITRKDRRRRALQDYLLSFGVPGVIMACHVLYQPNRYRLVRGRGCQV
TQVMTWPTLVLRIIWSPLFAVGGTLYSAYTVYRLVRHRRNFD
>RgraJ130
QGNSGPIAMGVWVVLTNLIEFVNAVLWYHDDVDRAPAWCDIRLAI--GQEVGRVAAVFCI
ARFLADIVSPRATAITRKDRRRRALQDYLLSFGVPGVIMACHVLYQPNRYRLVRGRGCQV
TQVMTWPTLVLRIIWSPLFAVGGTLYSAYTVYRLVRHRRNFD
>Rdio6084
QGNSGPIAMGVWVVLTNVIEFVNAVLWYHDDVDRAPVWCDIRLAI--GQEVGRVAAVFCI
ARFLADIVSPRATAITRKDRRRRAIQDYLLSFGVPGVIMACHVLYQPNRYRLVRGRGCQV
TQVMTWPTLILRIVWSPLFAVGGTLYSAYTVYRLIRHRRNFG
>Rdio2920
QGNSGPIAMGVWVVLTNVIEFVNAVLWYHDDVDRAPVWCDIRLAI--GQEVGRVAAVFCI
ARFLADIVSPRATAITRKDRRRRAIQDYLLSFGVPGVIMACHVLYQPNRYRLVRGRGCQV
TQVMTWPTLILRIVWSPLFAVGGTLYSAYTVYRLIRHRRNFG
>Rkra4819
QGNSGPIAMGVWVVLANFIDFINAAVWYNDAVDRAPLWCDIRLSI--GQGVGRLAAVFCI
ARFLADIVSPRATAITRQDRRRRAIHDYLLSFGVPGVIMACHVLYQPNRYSLSRGVGCTA
TQVMTWPTLVLRVIWPPLFAMGGTLYSAYTVYRLIRHRRNFD
>Rkra5085
QGNSGPIAMGVWVVLANFIDFINAAVWYNDAVDRAPLWCDIRLSI--GQGVGRLAAVFCI
ARFLADIVSPRATAITRQDRRRRAIHDYLLSFGVPGVIMACHVLYQPNRYSLSRGVGCTA
TQVMTWPTLVLRVIWPPLFAMGGTLYSAYTVYRLIRHRRNFD
>Rkra1035
QGNSGPIAMGVWVVLANFIDFINAAVWYNDAVDRAPLWCDIRLSI--GQGVGRLAAVFCI
ARFLADIVSPRATAITRQDRRRRAIHDYLLSFGVPGVIMACHVLYQPNRYSLSRGVGCTA
TQVMTWPTLVLRVIWPPLFAMGGTLYSAYTVYRLIRHRRNFD
>Rkra4785
QGNSGPIAMGVWVVLANFIDFINAAVWYNDAVDRAPLWCDIRLSI--GQGVGRLAAVFCI
ARFLADIVSPRATAITRQDRRRRAIHDYLLSFGVPGVIMACHVLYQPNRYSLSRGVGCTA
TQVMTWPTLVLRVIWPPLFAMGGTLYSAYTVYRLIRHRRDFG
>Rkra7436
QGNSGPIAMGVWVVLANFIDFINAAVWYNDAVDRAPLWCDIRLSI--GQGVGRLAAVFCI
ARFLADIVSPRATAITRQDRRRRAIHDYLLSFGVPGVIMACHVLYQPNRYSLSRGVGCTA
TQVMTWPTLVLRVIWPPLFAMGGTLYSAYTVYRLIRYRRDFG
>Rhar6031
QGNSGPIAMGVWTVTGNLIGFINAVVWYNDAVDRAPVWCDIQIIV--GTSVGRMAAVFCI
ARFLADIVSPRATAITRQDRRRRAIQDNLLSFGVPGVIMACHVLYQPNRYSLIRGVGCTA
TQVMTWPTLILRTIWSPLFAMGGTLYSAYTVYRLIRHRRDFG
>Rhar7797
QGNSGPIAMGVWTVTGNLIGFINAVVWYNDAVDRAPVWCDIQIIV--GTSVGRMAAVFCI
ARFLADIVSPRATAITRQDRRRRAIQDNLLSFGVPGVIMACHVLYQPNRYSLIRGVGCTA
TQVMTWPTLILRTIWSPLFAMGGTLYSAYTVYRLIRHRRDFG
>Rhar4820
QGNSGPIAMGVWTVTGNLIGFINAVVWYNDAVDRAPVWCDIQVIV--GTSVGRMAAVFCI
ARFLADIVSPRATAITRQDRRRRAIHDYLLSFGVPGVIMACHVLYQPNRYSLIRGVGCTA
TQVMTWPTLVLRTIWSPLFATGGTLYSAYTVYRLIRHRRNFG
>Rhha4724
QGNSGPIAMGVWTVTGNLIGFINAVVWYNDAVDRAPVWCDIQVIV--GTSVGRMAAVFCI
ARFLADIVSPRATAITRQDRRRRAIHDYLLSFGVPGVIMACHVLYQPNRYSLIRGVGCTA
TQVMTWPTLVLRTIWSPLFATGGTLYSAYTVYRLIRHRRNFG
>Rtor5109
QGNSGPIAMGVWVVIANLNEFVNAVVWFDNAADRAPVWCDISLSL--GEQVGRLAAVFCI
ARFLADIVSPRATAMTRQDRRRRAIFDYSISFGVPILVMACHVIYQPNRYGIVRGLGCTF
TQVMCWPALVLRIIWPPIFAVGGMLYSAYTVYRLVRHRRNFR
>Rtor5081
QGNSGPIAMGVWVVIANLNEFVNAVVWFDNAADRAPVWCDISLSL--GEQVGRLAAVFCI
ARFLADIVSPRATAMTRQDRRRRAIFDYSVSFGVPILVMACHVIYQPNRYGIVRGLGCTF
TQVMCWPALVLRIIWPPIFAVGGMLYSAYTVYRLVRHRRNFR
>Rtor4417
QGNSGPIAMGVWVVIANLNEFVNAVVWFDNAADRAPVWCDISLSL--GEQVGRLAAVFCI
ARFLADIVSPRATAMTRQDRRRRAIFDYLISFGVPILVMACHVIYQPNRYGIVRGLGCTF
TQVMCWPALVLRIIWPPIFAVGGMLYSAYTVYRLVRHRRNFR
>Rtor6016
QGNSGPIAMGVWVVIANLNEFVNAVVWFDNAADRAPVWCDISLSL--GEQVGRLAAVFCI
ARFLADIVSPRATAMTRQDRRRRAIFDYSISFGVPILVMACHVIYQPNRYGIVRGLGCTF
TQVMCWPALVLRIIWPPIFAVGGMLYSAYTVYRLVRHRRNFR
>RtorA405
QGNSGPIAMGVWVVIANLNEFVNTVVWFDNAIDRAPVWCDISLSL--GEQVGRLAAVFCI
ARFLADIVSPRATAMTRQDRRRRAIFDYSVSFGVPVLLMACHVIYQPNRYGIVRGLGCTF
TQVMCWPALILRIIWPPIFAVGGMLYSAYTVYRLIRHRRNFR
>Rhda4406
QGNSGPIAMGVWTVLANIHDLVNTTMWYGDAVDRAPVWCDISLAV--GQQIGRVAAVYCI
ARFLADIVRPRATAITRNDRRRRALYDYSVSFGLPAIAMACSVLYQPYRYRIVRGRGCTT
PVTLCWPVLVLRLIWQPVFAVGGMLYSGYTVYRLILHRRDFH
>Rhda4784
QGNSGPIAMGVWTVLANIHDLVNTTMWYGDAVDRAPVWCDISLAV--GQQIGRVAAVYCI
ARFLADIVRPRATAITRNDRRRRALYDYSVSFGLPAIAMACSVLYQPYRYRIVRGRGCTT
PVTLCWPVLVLRLIWQPVFAVGGMLYSGYTVYRLILHRRDFH
>Rpal6566
QGNSGPIAMGVWVVLANLNEFINVVTWYNDTQDRAPIWCDISLAV--GQQIGRVAAVFCI
ARFLADIVSPRATAVTRQDRRRRAVQDYLLSFGVPGVIMACHVLYQPNRYSIIRGVGCTV
TQVMTWPTLILRVIWAPFFAVGGTLYSIYTVYRLIRHRQNFG
>Rpal6565
QGNSGPIAMGVWVVLANLNEFINVVTWYNDTQDRAPIWCDISLAV--GQQIGRVAAVFCI
ARFLADIVSPRATAVTRQDRRRRAVQDYLLSFGVPGVIMACHVLYQPNRYSIIRGVGCTV
TQVMTWPTLILRVIWAPFFAVGGTLYSIYTVYRLIRHRQNFG
>Rflu6568
QGNSGPIAMGVWVVLMNANEFINAVVWYSDVINRAPVWCDITIGL--GGQVGRLAAVFCI
ARFLADVVSPRATAMTRQDRRRRAFFDYTVSFGVPIIIMACHIVYQANRFAILRGVGCTA
TQLMSWPTLVLRLIWGPIFAVGGVFYSAYTVYRLIRHRRNFG
>Razo8949
QGNSGPIAMGVWVVLMNANEFINAVVWYGDVVNRAPVWCDITIGL--GGQVGRLAAVFCI
ARFLADVVSPRATAMTRQDRRRRAFFDYTVSFGVPVIIMACHIVYQANRFALIRGVGCTA
TQLMSWPTLVLRLIWGPIFAVGGVFYSAYTVYRLIRHRRNFG
>Razo4648
QGNSGPIAMGVWVVFMNANEFINAVVWYRDVVNRAPVWCDITIGM--GGQVGRLAAVFCI
ARFLADVVSPRATAMTRQDRRRRAIFDYIVSFGVPVIIMAGHIVYQANRFAILRGVGCTA
TQLMSWPTLVLRLIWGPIFAVGGVFYSAYTVYRLIRHRRNFG
>Smic7041
QGNSGPIAMGVWVVLMNANEFINAVVWYGDVINRAPVWCDITIGL--GGQVGRLAAVFCI
ARFLADVVSPRATAMTRQDRRRRAFFDYTVSFGVPIIIMGCHIVYQANRFAILRGVGCTA
TQLMSWPTLVLRLIWGPIFAVGGVFYSAYTVYRLIRHRRNFG
>Rhc00348
QGNSAPIAMGFWVVLLNAIEFIQALVWYSDAKNRAPVWCDIAIGV--GGSIGRLAAVYCI
ARFLADVVSPRATALTRQDRRRRAIHDYFMSFGVPIIIMACHVVYQANRFAIIRGVGCQA
TQYMSWPTLIMRLVWGPVFAVGGMMYSAYTVFRLIRHRRNFH
>Rhco2201
QGNSAPIAMGFWVVLLNAIEFIQALVWYSDAKNRAPVWCDIAIGV--GGSIGRLAAVYCI
ARFLADVVSPRATALTRQDRRRRAIHDYFMSFGVPIIIMACHVVYQANRFAIIRGVGCQA
TQYMSWPTLIMRLVWGPVFAVGGMMYSAYTVFRLIRHRRNFH
>RhcoA326
QGNSAPIAMGFWVVLLNAIEFIQAVVWYSDAKNRAPVWCDIAIGV--GGSIGRLAAVYCI
ARFLADVVSPRATALTRQDRRRRAIHDYFMSFGVPIIIMACHVVYQANRFAIIRGVGCQA
TQYMSWPTLIMRLVWGPVFAVGGMMYSAYTVFRLIRHRRNFH
>Rlus7604
QGNSGPIAMGIWVVLLNFNEFVNYVVWYSDADNRAPIWCDITIGL--GGQVGRLAAVYCI
ARFLANIVSPRATAITRQDRHRRALHDYLMSFGVPFLIMACHVVYQSNRFAIQRGRGCLS
TQFPSWPTLILRWVWGPVFAVGGMLYSAYTLYRLVRHRRNFS
>Rlus4599
QGNSGPIAMGIWVVLLNFNEFVNYVVWYSDADNRAPIWCDITIGL--GGQVGRLAAVYCI
ARFLANIVSPRATAITRQDRHRRALHDYLMSFGVPFLIMACHVVYQSNRFAIQRGRGCLS
TQFPSWPTLILRWVWGPVFAVGGMLYSAYTLYRLVRHRRNFS
>Rlus4642
QGNSGPIAMGIWVVLLNFNEFVNYVVWYSDADNRAPIWCDITIGL--GGQVGRLAAVYCI
ARFLANIVSPRATAITRQDRHRRALHDYLMSFGVPFLIMACHVVYQSNRFAIQRGRGCLS
TQFPSWPTLILRWVWGPVFAVGGMLYSAYTLYRLVRHRRNFS
>Spru7500
QGNSGPIAMGVWVLVATLNDFINFVIWRNDADNRAPIWCDISVRI--GVQIGRLAAVACI
ARFLADVVSPRATAITRQDRRRRAITDYSIAFGFPLLLMACHVLYQPNRFRIANGLGCTP
TQVLSWPTILLNIIWGPIFSAVGVLYSTYTVYRLVRHRRDFS
>Spara484
QGNSGPIAMGVWVFVATLNDFVNFVVWYSDAENRAPVWCDISIRI--GVQIGRLAAVACI
ARFLAGVVSPRATAITRQDRRQRAIADYSVAFGFPLLLMACHVLYQPNRFTLWNGIGCTT
TQVLSWPTILLNIIWGPIFATVGVLYSAYTVYRLIRHRRDFS
>Spara499
QGNSGPIAMGVWVFVATLNDFVNFVVWYSDAENRAPVWCDISIRI--GVQIGRLAAVACI
ARFLAGVVSPRATAITRQDRRQRAIADYSVAFGFPLLLMACHVLYQPNRFTLWNGIGCTT
TQVLSWPTILLNIIWGPIFATVGVLYSAYTVYRLIRHRRDFS
>Slon9654
QGNSGPIAMGVWVLVATLTDFVNFATWHNDAVNRAPIWCDISIRL--GVQVGRLAAVACI
ARFLADVVSPRATALTRRDRRHRAIFDYSVAFGFPLLLMACHVLYQPNRFTIVRGIGCAI
TQTLTWPTILLGMIWGPIFSAIGVLYSSYTVYRLIRHRRNFR
>Ssal6832
QGNSGPTAMGVWVMVANLNDLINAAVWYHDAVDRAPIWCDISVIL--GGQVGRLAAVACI
ARFLADVVSPRATAITHQDRRRRAIFDYSMSFGVPIVVMACHIIYQPNHYAIFHGGGCEV
TQTMTWPTLVLRMIWGPVFALTGVLYSTYTVYRLIRHRRDFS
>Ssal1012
QGNSGPTAMGVWVMVANLNDLINAAVWYHDAVDRAPIWCDISVIL--GGQVGRLAAVACI
ARFLADVVSPRATAITHQDRRRRAIFDYSMSFGVPIVVMACHIIYQPNHYAIFHGGGCEV
TQTMTWPTLVLRMIWGPVFALTGVLYSTYTVYRLIRHRRDFS
>Ssal6322
QGNSGPTAMGVWVMVANLNDLINAAVWYHDAVDRAPIWCDISIIL--GGQVGRLAAVACI
ARFLADVVSPRATAITHQDRRRRAIFDYSMSFGVPIVVMACHIIYQPNHYAIFHGGGCEV
TQTMTWPTLVLRMIWGPVFALTGVLYSTYTVYRLIRHRRDFS
>Ssal0490
QGNSGPTAMGVWVMVANLNDLINAAVWYHDAVDRAPIWCDISVIL--GGQVGRLAAVACI
ARFLADVVSPRATAITHQDRRRRAIFDYSMSFGVPIVVMACHIIYQPNHYAIFHGGGCEV
TQTMTWPTLVLRMIWGPVFALTGVLYSTYTVYRLIRHRRDFS
>Sjoh2634
QGNSGPTAMGVWVMVANLNDLINAAVWYRDAVDRAPIWCDISVIV--GGQVGRLAAVACI
ARFLADVVSPRATAITYKDRRRRAIFDYSMSFGVPIVVMACHILYQPNRYAIFHGGGCEV
TQTMTWPTLVLRMIWGPVFAVTGVLYSAYTVYRLIRHRRDFR
>Sjoh5470
QGNSGPTAMGVWVMVANLNDLINVAVWYSDAVDRAPIWCDISVIL--GGQVGRLAAVACI
ARFLADVVSPRATAITYQDRRRRAIFDYSMSFGVPIVVMACHILYQPNRYAIFHGGGCEV
TQTMTWPTLVLRMIWGPVFAVTGVLYSAYTVYRLIRHRRDFR
>Mviolace
SGNSGAICMGFWVALANLNTFLNFTIWYQDALNRAPIFCDISIKIRIGAEIGRLASIFCV
ARFLADIVSPRATALTKSDRRRRAIFDYSIAFGVPFLVMAFHYVWQPTRFAIVKGYGCNV
TALMTWPTLVFRFIWPPLFAAAAVLYSVYTVYRLIRHRRNFQ
