# Supplementary material for: Evidence for maintenance of sex determinants but not of sexual stages in red yeasts, a group of early diverged basidiomycetes
Source: BMC Evol Biol. 2011 Aug 31;11:249. doi: 10.1186/1471-2148-11-249 (PMC3236058; doi:10.1186/1471-2148-11-249)
Supplement: Additional file 6 — Supplementary Files 1. Files used to construct the phylogenetic tree represented in Figure 1 (alignment file: "Fig1Align.fas"; Tree files: "Fig1TreeNewick.nwk ", "Fig1TreeNexus.nex", and "Fig1TreeRootNexus.nex"). Supplementary Files 2. Files used to construct the phylogenetic trees represented in Figure 2 (alignment file for Ste3a1: "Fig2A1Align.fas"; Tree files: "Fig2A1TreeNewick.nwk", "Fig2A1TreeNexus.nex", "Fig2A1TreeRootNexus.nex"; alignment file for Ste3a2: "Fig2A2Align.fas"; Tree files: "Fig2A2TreeNewick.nwk", "Fig2A2TreeNexus.nex", "Fig2A2TreeRootNexus.nex"). Supplementary Files 3. Files used to construct the phylogenetic tree represented in Figure 4 (alignment file: "Fig4Align.fas"; Tree files: "Fig4TreeNewick.nwk", "Fig4TreeRootNexus.nex"). Nexus files can be viewed by Mesquite software http://mesquiteproject.org/mesquite/download/download.html). [file 1471-2148-11-249-S6.ZIP › Additional_File_6/Supplementary_Files_2/Fig2A2TreeNewick.nwk]

((((((((Rbab2911:0.00000000,Rbab9072:0.00000000)0.4500:0.00000000,Rbab7809:0.00000000)0.9800:0.01653061,(Rgra2826:0.00000000,(Rgra3043:0.00000000,RgraJ130:0.00000000)0.5200:0.00000000)0.9100:0.01785857)0.7000:0.00898511,(Rdio2920:0.00000000,Rdio6084:0.00000000)0.9700:0.01751371)0.9500:0.09130899,((((Rkra5085:0.00000000,Rkra1035:0.00000000)0.6000:0.00000000,Rkra4819:0.00000000)0.7500:0.00613910,(Rkra4785:0.00000000,Rkra7436:0.00604332)0.8400:0.00596013)0.9900:0.04860031,((Rhha4724:0.00000000,Rhar4820:0.00000000)0.8300:0.00953033,(Rhar7797:0.00000000,Rhar6031:0.00000000)0.9400:0.02617900)0.9900:0.08354400)0.8600:0.02674318)0.7700:0.02929317,(Rpal6566:0.00000000,Rpal6565:0.00000000)1.0000:0.10438863)0.8800:0.09329219,(((((Rtor6016:0.00000000,Rtor5109:0.00000000)0.4000:0.00000000,Rtor4417:0.00598007)0.5700:0.00590967,Rtor5081:0.00000000)0.7300:0.01876938,RtorA405:0.02170123)0.8900:0.08215384,(Rhda4784:0.00000000,Rhda4406:0.00000000)1.0000:0.34775896)0.5700:0.03128894)0.5700:0.04639874,(((((Rhc00348:0.00000000,Rhco2201:0.00000000)0.6900:0.00579793,RhcoA326:0.00000000)1.0000:0.11600194,(Rlus7604:0.00000000,(Rlus4599:0.00000000,Rlus4642:0.00000000)0.4700:0.00000000)1.0000:0.18394267)0.8800:0.08760355,(Razo4648:0.04008163,((Razo8949:0.02444186,Smic7041:0.00611769)0.3700:0.00597276,Rflu6568:0.00092798)0.6800:0.00937372)0.9500:0.03605000)0.9400:0.10427739,((((Spara484:0.00000000,Spara499:0.00000000)1.0000:0.07248494,Spru7500:0.07436795)0.9300:0.09212619,Slon9654:0.07556476)0.9900:0.17268338,((Sjoh2634:0.01735183,Sjoh5470:0.00759898)0.5100:0.00103560,(Ssal6832:0.00000000,(Ssal6322:0.00572994,(Ssal1012:0.00000000,Ssal0490:0.00000000)0.5200:0.00000000)0.3800:0.00000000)0.9600:0.04138311)1.0000:0.14201952)0.4500:0.06274168)0.1600:0.01882563,Mviolace:0.43981278);
