# Supplementary material for: Evidence for maintenance of sex determinants but not of sexual stages in red yeasts, a group of early diverged basidiomycetes
Source: BMC Evol Biol. 2011 Aug 31;11:249. doi: 10.1186/1471-2148-11-249 (PMC3236058; doi:10.1186/1471-2148-11-249)
Supplement: Additional file 6 — Supplementary Files 1. Files used to construct the phylogenetic tree represented in Figure 1 (alignment file: "Fig1Align.fas"; Tree files: "Fig1TreeNewick.nwk ", "Fig1TreeNexus.nex", and "Fig1TreeRootNexus.nex"). Supplementary Files 2. Files used to construct the phylogenetic trees represented in Figure 2 (alignment file for Ste3a1: "Fig2A1Align.fas"; Tree files: "Fig2A1TreeNewick.nwk", "Fig2A1TreeNexus.nex", "Fig2A1TreeRootNexus.nex"; alignment file for Ste3a2: "Fig2A2Align.fas"; Tree files: "Fig2A2TreeNewick.nwk", "Fig2A2TreeNexus.nex", "Fig2A2TreeRootNexus.nex"). Supplementary Files 3. Files used to construct the phylogenetic tree represented in Figure 4 (alignment file: "Fig4Align.fas"; Tree files: "Fig4TreeNewick.nwk", "Fig4TreeRootNexus.nex"). Nexus files can be viewed by Mesquite software http://mesquiteproject.org/mesquite/download/download.html). [file 1471-2148-11-249-S6.ZIP › Additional_File_6/Supplementary_Files_2/Fig2A2TreeNexus.nex]

#NEXUS
[written Tue Jul 12 17:01:49 BST 2011 by Mesquite  version 2.74 (build 550) at CREMSERVER/10.140.73.220]

BEGIN TAXA;
	TITLE Taxa;
	DIMENSIONS NTAX=47;
	TAXLABELS
		Rbab2911 Rbab9072 Rbab7809 Rgra2826 Rgra3043 RgraJ130 Rdio2920 Rdio6084 Rkra5085 Rkra1035 Rkra4819 Rkra4785 Rkra7436 Rhha4724 Rhar4820 Rhar7797 Rhar6031 Rpal6566 Rpal6565 Rtor6016 Rtor5109 Rtor4417 Rtor5081 RtorA405 Rhda4784 Rhda4406 Rhc00348 Rhco2201 RhcoA326 Rlus7604 Rlus4599 Rlus4642 Razo4648 Razo8949 Smic7041 Rflu6568 Spara484 Spara499 Spru7500 Slon9654 Sjoh2634 Sjoh5470 Ssal6832 Ssal6322 Ssal1012 Ssal0490 Mviolace 
	;

END;


BEGIN TREES;
	Title Imported_trees;
	LINK Taxa = Taxa;
	TRANSLATE
		1 Rbab2911,
		2 Rbab9072,
		3 Rbab7809,
		4 Rgra2826,
		5 Rgra3043,
		6 RgraJ130,
		7 Rdio2920,
		8 Rdio6084,
		9 Rkra5085,
		10 Rkra1035,
		11 Rkra4819,
		12 Rkra4785,
		13 Rkra7436,
		14 Rhha4724,
		15 Rhar4820,
		16 Rhar7797,
		17 Rhar6031,
		18 Rpal6566,
		19 Rpal6565,
		20 Rtor6016,
		21 Rtor5109,
		22 Rtor4417,
		23 Rtor5081,
		24 RtorA405,
		25 Rhda4784,
		26 Rhda4406,
		27 Rhc00348,
		28 Rhco2201,
		29 RhcoA326,
		30 Rlus7604,
		31 Rlus4599,
		32 Rlus4642,
		33 Razo4648,
		34 Razo8949,
		35 Smic7041,
		36 Rflu6568,
		37 Spara484,
		38 Spara499,
		39 Spru7500,
		40 Slon9654,
		41 Sjoh2634,
		42 Sjoh5470,
		43 Ssal6832,
		44 Ssal6322,
		45 Ssal1012,
		46 Ssal0490,
		47 Mviolace;
	TREE Imported_tree_0 = ((((((((1:0.0,2:0.0)0.4500:0.0,3:0.0)0.9800:0.01653061,(4:0.0,(5:0.0,6:0.0)0.5200:0.0)0.9100:0.01785857)0.7000:0.00898511,(7:0.0,8:0.0)0.9700:0.01751371)0.9500:0.09130899,((((9:0.0,10:0.0)0.6000:0.0,11:0.0)0.7500:0.0061391,(12:0.0,13:0.00604332)0.8400:0.00596013)0.9900:0.04860031,((14:0.0,15:0.0)0.8300:0.00953033,(16:0.0,17:0.0)0.9400:0.026179)0.9900:0.083544)0.8600:0.02674318)0.7700:0.02929317,(18:0.0,19:0.0)1.0000:0.10438863)0.8800:0.09329219,(((((20:0.0,21:0.0)0.4000:0.0,22:0.00598007)0.5700:0.00590967,23:0.0)0.7300:0.01876938,24:0.02170123)0.8900:0.08215384,(25:0.0,26:0.0)1.0000:0.34775896)0.5700:0.03128894)0.5700:0.04639874,(((((27:0.0,28:0.0)0.6900:0.00579793,29:0.0)1.0000:0.11600194,(30:0.0,(31:0.0,32:0.0)0.4700:0.0)1.0000:0.18394267)0.8800:0.08760355,(33:0.04008163,((34:0.02444186,35:0.00611769)0.3700:0.00597276,36:9.2798E-4)0.6800:0.00937372)0.9500:0.03605)0.9400:0.10427739,((((37:0.0,38:0.0)1.0000:0.07248494,39:0.07436795)0.9300:0.09212619,40:0.07556476)0.9900:0.17268338,((41:0.01735183,42:0.00759898)0.5100:0.0010356,(43:0.0,(44:0.00572994,(45:0.0,46:0.0)0.5200:0.0)0.3800:0.0)0.9600:0.04138311)1.0000:0.14201952)0.4500:0.06274168)0.1600:0.01882563,47:0.43981278);

END;


Begin MESQUITE;
		MESQUITESCRIPTVERSION 2;
		TITLE AUTO;
		tell ProjectCoordinator;
		timeSaved 1310486509879;
		getEmployee #mesquite.minimal.ManageTaxa.ManageTaxa;
		tell It;
			setID 0 8310223378172840982;
		endTell;
		getWindow;
		tell It;
			suppress;
			setResourcesState true false 264;
			setPopoutState 400;
			setExplanationSize 0;
			setAnnotationSize 0;
			setFontIncAnnot 0;
			setFontIncExp 0;
			setSize 700 464;
			setLocation 8 8;
			setFont SanSerif;
			setFontSize 10;
			getToolPalette;
			tell It;
			endTell;
			desuppress;
		endTell;
		endTell;
end;
