# Supplementary material for: Evidence for maintenance of sex determinants but not of sexual stages in red yeasts, a group of early diverged basidiomycetes
Source: BMC Evol Biol. 2011 Aug 31;11:249. doi: 10.1186/1471-2148-11-249 (PMC3236058; doi:10.1186/1471-2148-11-249)
Supplement: Additional file 6 — Supplementary Files 1. Files used to construct the phylogenetic tree represented in Figure 1 (alignment file: "Fig1Align.fas"; Tree files: "Fig1TreeNewick.nwk ", "Fig1TreeNexus.nex", and "Fig1TreeRootNexus.nex"). Supplementary Files 2. Files used to construct the phylogenetic trees represented in Figure 2 (alignment file for Ste3a1: "Fig2A1Align.fas"; Tree files: "Fig2A1TreeNewick.nwk", "Fig2A1TreeNexus.nex", "Fig2A1TreeRootNexus.nex"; alignment file for Ste3a2: "Fig2A2Align.fas"; Tree files: "Fig2A2TreeNewick.nwk", "Fig2A2TreeNexus.nex", "Fig2A2TreeRootNexus.nex"). Supplementary Files 3. Files used to construct the phylogenetic tree represented in Figure 4 (alignment file: "Fig4Align.fas"; Tree files: "Fig4TreeNewick.nwk", "Fig4TreeRootNexus.nex"). Nexus files can be viewed by Mesquite software http://mesquiteproject.org/mesquite/download/download.html). [file 1471-2148-11-249-S6.ZIP › Additional_File_6/Supplementary_Files_2/Fig2A2TreeRootNexus.nex]

#NEXUS
[written Tue Jul 12 17:02:41 BST 2011 by Mesquite  version 2.74 (build 550) at CREMSERVER/10.140.73.220]

BEGIN TAXA;
	TITLE Taxa;
	DIMENSIONS NTAX=47;
	TAXLABELS
		Rbab2911 Rbab9072 Rbab7809 Rgra2826 Rgra3043 RgraJ130 Rdio2920 Rdio6084 Rkra5085 Rkra1035 Rkra4819 Rkra4785 Rkra7436 Rhha4724 Rhar4820 Rhar7797 Rhar6031 Rpal6566 Rpal6565 Rtor6016 Rtor5109 Rtor4417 Rtor5081 RtorA405 Rhda4784 Rhda4406 Rhc00348 Rhco2201 RhcoA326 Rlus7604 Rlus4599 Rlus4642 Razo4648 Razo8949 Smic7041 Rflu6568 Spara484 Spara499 Spru7500 Slon9654 Sjoh2634 Sjoh5470 Ssal6832 Ssal6322 Ssal1012 Ssal0490 Mviolace 
	;

END;


BEGIN TREES;
	Title Imported_trees;
	LINK Taxa = Taxa;
	TRANSLATE
		1 Rbab2911,
		2 Rbab9072,
		3 Rbab7809,
		4 Rgra2826,
		5 Rgra3043,
		6 RgraJ130,
		7 Rdio2920,
		8 Rdio6084,
		9 Rkra5085,
		10 Rkra1035,
		11 Rkra4819,
		12 Rkra4785,
		13 Rkra7436,
		14 Rhha4724,
		15 Rhar4820,
		16 Rhar7797,
		17 Rhar6031,
		18 Rpal6566,
		19 Rpal6565,
		20 Rtor6016,
		21 Rtor5109,
		22 Rtor4417,
		23 Rtor5081,
		24 RtorA405,
		25 Rhda4784,
		26 Rhda4406,
		27 Rhc00348,
		28 Rhco2201,
		29 RhcoA326,
		30 Rlus7604,
		31 Rlus4599,
		32 Rlus4642,
		33 Razo4648,
		34 Razo8949,
		35 Smic7041,
		36 Rflu6568,
		37 Spara484,
		38 Spara499,
		39 Spru7500,
		40 Slon9654,
		41 Sjoh2634,
		42 Sjoh5470,
		43 Ssal6832,
		44 Ssal6322,
		45 Ssal1012,
		46 Ssal0490,
		47 Mviolace;
	TREE 'Imported tree 0+' = ((((((((48:0.0,49:0.0)0.4500:0.0,50:0.0)0.9800:0.01653061,(51:0.0,(52:0.0,53:0.0)0.5200:0.0)0.9100:0.01785857)0.7000:0.00898511,(54:0.0,55:0.0)0.9700:0.01751371)0.9500:0.09130899,((((56:0.0,57:0.0)0.6000:0.0,58:0.0)0.7500:0.0061391,(59:0.0,60:0.00604332)0.8400:0.00596013)0.9900:0.04860031,((61:0.0,62:0.0)0.8300:0.00953033,(63:0.0,64:0.0)0.9400:0.026179)0.9900:0.083544)0.8600:0.02674318)0.7700:0.02929317,(65:0.0,66:0.0)1.0000:0.10438863)0.8800:0.09329219,(((((67:0.0,68:0.0)0.4000:0.0,69:0.00598007)0.5700:0.00590967,70:0.0)0.7300:0.01876938,71:0.02170123)0.8900:0.08215384,(72:0.0,73:0.0)1.0000:0.34775896)0.5700:0.03128894)0.5700:0.04639874,(((((74:0.0,75:0.0)0.6900:0.00579793,76:0.0)1.0000:0.11600194,(77:0.0,(78:0.0,79:0.0)0.4700:0.0)1.0000:0.18394267)0.8800:0.08760355,(80:0.04008163,((81:0.02444186,82:0.00611769)0.3700:0.00597276,83:9.2798E-4)0.6800:0.00937372)0.9500:0.03605)0.9400:0.10427739,((((84:0.0,85:0.0)1.0000:0.07248494,86:0.07436795)0.9300:0.09212619,87:0.07556476)0.9900:0.17268338,((88:0.01735183,89:0.00759898)0.5100:0.0010356,(90:0.0,(91:0.00572994,(92:0.0,93:0.0)0.5200:0.0)0.3800:0.0)0.9600:0.04138311)1.0000:0.14201952)0.4500:0.06274168)0.1600:0.01882563,94:0.43981278);

END;


Begin MESQUITE;
		MESQUITESCRIPTVERSION 2;
		TITLE AUTO;
		tell ProjectCoordinator;
		timeSaved 1310486561208;
		getEmployee #mesquite.minimal.ManageTaxa.ManageTaxa;
		tell It;
			setID 0 8310223378172840982;
		endTell;
		getWindow;
		tell It;
			suppress;
			setResourcesState false false 264;
			setPopoutState 400;
			setExplanationSize 0;
			setAnnotationSize 0;
			setFontIncAnnot 0;
			setFontIncExp 0;
			setSize 1360 650;
			setLocation -8 -8;
			setFont SanSerif;
			setFontSize 10;
			getToolPalette;
			tell It;
			endTell;
			desuppress;
		endTell;
		getEmployee  #mesquite.trees.BasicTreeWindowCoord.BasicTreeWindowCoord;
		tell It;
			makeTreeWindow #8310223378172840982  #mesquite.trees.BasicTreeWindowMaker.BasicTreeWindowMaker;
			tell It;
				suppressEPCResponse;
				setTreeSource  #mesquite.trees.StoredTrees.StoredTrees;
				tell It;
					setTreeBlock 1;
					toggleUseWeights off;
				endTell;
				setAssignedID 954.1310486511382.4526940505841287270;
				getTreeWindow;
				tell It;
					setExplanationSize 30;
					setAnnotationSize 20;
					setFontIncAnnot 0;
					setFontIncExp 0;
					setSize 1096 583;
					setLocation -8 -8;
					setFont SanSerif;
					setFontSize 10;
					getToolPalette;
					tell It;
					endTell;
					setActive;
					getTreeDrawCoordinator #mesquite.trees.BasicTreeDrawCoordinator.BasicTreeDrawCoordinator;
				tell It;
					suppress;
					setTreeDrawer  #mesquite.trees.SquareTree.SquareTree;
					tell It;
						setNodeLocs #mesquite.trees.NodeLocsStandard.NodeLocsStandard;
						tell It;
							branchLengthsToggle on;
							toggleScale on;
							toggleBroadScale off;
							toggleCenter on;
							toggleEven on;
						endTell;
						setEdgeWidth 6;
						orientUp;
						setCornerMode Right_Angle  50;
					endTell;
					setBackground White;
					setBranchColor Black;
					showNodeNumbers off;
					showBranchColors on;
					labelBranchLengths off;
					centerBrLenLabels on;
					showBrLensUnspecified on;
					showBrLenLabelsOnTerminals on;
					setBrLenLabelColor 0 0 255;
					setNumBrLenDecimals 6;
					desuppress;
					getEmployee #mesquite.trees.BasicDrawTaxonNames.BasicDrawTaxonNames;
					tell It;
						setColor Black;
						toggleColorPartition on;
						toggleShadePartition off;
						toggleShowFootnotes on;
						toggleNodeLabels on;
						toggleCenterNodeNames off;
						toggleShowNames on;
						namesAngle ?;
					endTell;
				endTell;
					setTreeNumber 1;
					setTree '(((((((((1:0.0,2:0.0)0.4500:0.0,3:0.0)0.9800:0.01653061,(4:0.0,(5:0.0,6:0.0)0.5200:0.0)0.9100:0.01785857)0.7000:0.00898511,(7:0.0,8:0.0)0.9700:0.01751371)0.9500:0.09130899,((((9:0.0,10:0.0)0.6000:0.0,11:0.0)0.7500:0.0061391,(12:0.0,13:0.00604332)0.8400:0.00596013)0.9900:0.04860031,((14:0.0,15:0.0)0.8300:0.00953033,(16:0.0,17:0.0)0.9400:0.026179)0.9900:0.083544)0.8600:0.02674318)0.7700:0.02929317,(18:0.0,19:0.0)1.0000:0.10438863)0.8800:0.09329219,(((((20:0.0,21:0.0)0.4000:0.0,22:0.00598007)0.5700:0.00590967,23:0.0)0.7300:0.01876938,24:0.02170123)0.8900:0.08215384,(25:0.0,26:0.0)1.0000:0.34775896)0.5700:0.03128894)0.5700:0.04639874,(((((27:0.0,28:0.0)0.6900:0.00579793,29:0.0)1.0000:0.11600194,(30:0.0,(31:0.0,32:0.0)0.4700:0.0)1.0000:0.18394267)0.8800:0.08760355,(33:0.04008163,((34:0.02444186,35:0.00611769)0.3700:0.00597276,36:9.2798E-4)0.6800:0.00937372)0.9500:0.03605)0.9400:0.10427739,((((37:0.0,38:0.0)1.0000:0.07248494,39:0.07436795)0.9300:0.09212619,40:0.07556476)0.9900:0.17268338,((41:0.01735183,42:0.00759898)0.5100:0.0010356,(43:0.0,(44:0.00572994,(45:0.0,46:0.0)0.5200:0.0)0.3800:0.0)0.9600:0.04138311)1.0000:0.14201952)0.4500:0.06274168)0.1600:0.01882563):0.21990639,47:0.21990639);';
					setDrawingSizeMode 0;
					toggleLegendFloat on;
					scale 0;
					toggleTextOnTree off;
					showWindow;
				endTell;
				desuppressEPCResponse;
				getEmployee #mesquite.trees.ColorBranches.ColorBranches;
				tell It;
					setColor Red;
					removeColor off;
				endTell;
				getEmployee #mesquite.ornamental.BranchNotes.BranchNotes;
				tell It;
					setAlwaysOn off;
				endTell;
				getEmployee #mesquite.ornamental.ColorTreeByPartition.ColorTreeByPartition;
				tell It;
					colorByPartition off;
				endTell;
				getEmployee #mesquite.ornamental.DrawTreeAssocDoubles.DrawTreeAssocDoubles;
				tell It;
					setOn on;
					setDigits 4;
					writeAsPercentage off;
					toggleCentred on;
					toggleHorizontal on;
					setFontSize 10;
					setOffset 0  0;
				endTell;
				getEmployee #mesquite.ornamental.DrawTreeAssocStrings.DrawTreeAssocStrings;
				tell It;
					setOn on;
					toggleCentred on;
					toggleHorizontal on;
					setFontSize 10;
					setOffset 0  0;
				endTell;
				getEmployee #mesquite.trees.TreeInfoValues.TreeInfoValues;
				tell It;
					panelOpen false;
				endTell;
			endTell;
		endTell;
		endTell;
end;
