# Supplementary material for: Evidence for maintenance of sex determinants but not of sexual stages in red yeasts, a group of early diverged basidiomycetes
Source: BMC Evol Biol. 2011 Aug 31;11:249. doi: 10.1186/1471-2148-11-249 (PMC3236058; doi:10.1186/1471-2148-11-249)
Supplement: Additional file 6 — Supplementary Files 1. Files used to construct the phylogenetic tree represented in Figure 1 (alignment file: "Fig1Align.fas"; Tree files: "Fig1TreeNewick.nwk ", "Fig1TreeNexus.nex", and "Fig1TreeRootNexus.nex"). Supplementary Files 2. Files used to construct the phylogenetic trees represented in Figure 2 (alignment file for Ste3a1: "Fig2A1Align.fas"; Tree files: "Fig2A1TreeNewick.nwk", "Fig2A1TreeNexus.nex", "Fig2A1TreeRootNexus.nex"; alignment file for Ste3a2: "Fig2A2Align.fas"; Tree files: "Fig2A2TreeNewick.nwk", "Fig2A2TreeNexus.nex", "Fig2A2TreeRootNexus.nex"). Supplementary Files 3. Files used to construct the phylogenetic tree represented in Figure 4 (alignment file: "Fig4Align.fas"; Tree files: "Fig4TreeNewick.nwk", "Fig4TreeRootNexus.nex"). Nexus files can be viewed by Mesquite software http://mesquiteproject.org/mesquite/download/download.html). [file 1471-2148-11-249-S6.ZIP › Additional_File_6/Supplementary_Files_3/Fig4Align.fas.fas]

>Rb1025
------TGGGCGGAG--------------CG-------GAC--------------------------------------------------------------------------CTCGTTGATGATGGAGCGGCGCAGCTGGTCCACCGCTCCAGCGTACTGTCGCTCA--------------ACCGCGAGCAGAAATGACTGCTCCCATTCAG-TTCGCTGCTCCA----CCTCGCCCGCTC-CGAACGCTGCCCGCAAAG----CCGTGACGCTCGCCGAGTACGACGCCCCGCTG-CTCGCTGCGAGCTCCTGACAGCCGGCATCGCAGACCGCCTCGAGCGCCGCGGCTGCTTCGAGGGAGCATCCGGTTGCCTGCAAGATGGCGGCGAAGCTCTG---------------CGTCGGCAGCGCGAAGTGCGGGT-GTCGGAC--CGGCGCAATG----TCGCGGAGCGTACACGGC-----GGCTCGAGGCGCTGG-------------ACCGCAGTGTGGCTCAAGAGCGCAGCTGCGCTG-GCAGCAAGTCGGGCGTGTGCTGCTGCAGCCATGT------CGACGATGGCGGTGGT--GAGGAGGAGGAGGAGGAGCAGGGA----------------GCGGGCGAGACGACC-----GAG---------------GCTCGGGC--------GACATTCAAGTTG-TCCTCCG------CTC---GCTCCCCCGTCTCAGC-TCGC-------------CCTTTGTCTTCGCTC----CCTCTCGCA-GCTCG--CTGTGCG---TCTCGTAGCTTGCT-----------TCTCGCCTGCTC------------------ACACCTTCCGA----------------CATGGTCTCCACAGACACCGAGATCGCTCAAGCTCTGCATGCCTGCGAGTCCGCCTGCCTGCAGGCGCTCCTGACCGGCG---CCCTCGAGCCGCT---CGCCATTCAGAGCGCGCAGCTCTTCGCCGACGCGGCACAAGCTGGACAGCTCGGCAAGCTCAGCCCAAGTACGATGCGTGAGCTCGTCGGGTTCGCTCGTCGTCTCCAGAAGGTCTCGACGATGATGGTCCGTCTCGAGATCTCGTGCAACGAGGTGCAGCAAG-ACGCGGTCGGCC-GGTTCCGACAAGTGCTCGCGCCAGCCTCGTGCAA---GTCGTCTTCGCTGGGTAAT-CCTCCGCCCGAC-CCGCCC--------GCCGACGACCAGGCGCACTGCGCGCCGTATCGGGAGTGGTTCCTCTCGCACTTCCCCTACCCGTACCCCTCGCCCGCCGACAAGGACCACCTCCTC
>Rb1033
------TGGGCGGAG--------------CG-------GAC--------------------------------------------------------------------------CTCGTCGAGGATGCGGTCCCGCATGTTGTCGGCTGACCGTCGATACCGCCGCTCG--------------ATCGCCGACAGAAAGGCTTGCTGCCATCGTG-GGTAGATGTGCT----CGTCTCCAGCAC-CCACAGCGCCCTGCACAC----CGGCGAGGCCCGCCGAGTATGACGCCGTGCAC-TGCGAGGCCAGCTCCCGGCAACCGTCTTCGTACGCAGCCGCGAGGGCTCTTGCTGCATTTGCTGAGCAGCCGGCGTGCAGTAGAGCGACGTCGAGGCTCTCGAA------------TGGGGAGGGGGCGAGGCGTGGCG-ATTGAGT--CGAAAGGAAG----CTGGGGCGAGGCGGTGCG-----GGCGGCAGGCTTTGC-------------AGCGCAGGGTGGCACAAAAGCGCCTCGGCGCCG-GCGGCGAGGAGTGCGTGTACTGCGGCAGCCATGG------------------CGAT--GTAGTGAGGAGGAGGAAGAAGGAGAA--------------AGGGAGGAGGCGACC-----GAG------------GCGGTGCTTGC--------GACA------TTG-TCCTCCG------CTC---GCT-CCCCGTCTCAGC-TTGC-------------CCTTTGTCTTCGCTC----TCTCTCACG-TCGTCGCCCTCGC----TGTCGCTCTTTGCT-----------TCCCATGTCCAT-----------------------CCACAG----------------CATGAACACCGTTGATGCGCAGATTGCGCGTGCTCTGCAGTCCTGCGAGGCGGCTTGCCTCGAAGCGCTCGTCGGCGGCG---ACTTCGAAGGGTT---CGCTCCGCAATGCAAGCAGCTCTTTAGCGACGTGGCCCAGGCGCTCGAAGATGGTCAGGTCGGACCAAGCACCGCCGTCAACCTCGCCAATTTCGCACACTGCGTCCGGGAGGTCTCGTACGCCATGACGAGCCTCGAGGCGACCATCGACGAGGTCCACAAAA-ACAGCATCGCCC-GACTACAACAAATCCTCGCCCCACCTTCACGCAA---GATGTCCTATCTCGCCTCC-CCTCCGCCCGAG-CCGCCC--------GCCGACGACCAGGCGCACTGCGCGCCATACCGCGAGTGGTTTACCTCGCACTTCTCGTACCCGTACCCGTCGCCGGCCGACAAGGACCACCTCCTC
>Rb1034
------TGGGCGGAG--------------CG-------GAC--------------------------------------------------------------------------CTCGTCGAGGAGACGGTCGCGCATGCGTGCGGCAGACTCCTCGTACTGCCGCTCG--------------TGTGCCAAGTGGAGCGTCTGCTGCCAGGCAGTCGCACTGGGCCCTGGCCCGCTCCCGCTCGCGAACGCTGCGT----------CGGCGACACATGCGGCGAAAGACGCCCGGCAC-CGCCGTGCGAGCTGATCGCAGCTGTCCGTGTAGAGCGAGTCGAGGATCCGGATGGTGTCGTCTATGCACCCTAACAGGCTAAGGTCGTGTCGCAAGCGACC---------------GAGAGGTGGTTCGAAGCTGGGCG----------GGGCGAGGACAGGCTGGTGGCGCGTTGGCCGA-----GACGAGGCGTGCTCG-------------GTGCCGGCGATGAGAAGGAACGCTTCAGCGCTT-GCAATCAAGCGAGCGTGCGCTGCTGCTGCCATGC------------------TGGT--CGAGTGAGGGAGAAGGAGAGAGGGA---------------GCGGGCGAGACGACC-----GAG---------------GCTTGGGC--------GACA------TTG-TCCTCCG------CTC---GCT-CCTCGTCTCAGC-TCGC-------------CCTTTGTCTTCGCTC----CCTCCCGCG-CCTCG--CTCGGTC---TCTCGCCTCTTGCT-----------CTCGCCATCCAC-----------------------TTGCACCGA-------------CATGGCCTCGCTAGATGCCCACATTGAGTGCAGCATCCGAGCATGCGAAGCTCACTTTCTGCAGGCCCTCTCGCACGGAG---CGGACGACACGCT---GGGGAGCCGCTGCCAAGCGCTTTTCCAAGATGCGGACGCCGCCATGAACAGCGGTAAGCTGGGCGAGAAGACGTCGATTGCGCTCTTCAGGTTCGCCAGCCGCGTTCGAGACGTATCGAGTCTTCTCGTCCGACTGGAGGACACGGTCGACGAGGCCAAGATGG-ACGTTCTCGGCC-GCTCGCGACACATTCTCGGGGTCGGCAA---------TCCTTCATCCACATCTTCC-CCTCCCGCCGAC-CCGCCC--------GCCGACGACCAGGCGCACTGCGCGCCGTACCGCGAGTGGTTCCTCCAGCATTTCCCCTACCCGTACCCCTCGCCCGCCGACAAGGACCACCTCCTC
>Rb1037
------TGGGCGGAG--------------CG-------GAC--------------------------------------------------------------------------CTCGTCGAGGAGACGGTCGCGCATGCGTGCGGCAGACTCCTCGTACTGCCGCTCG--------------TGTGCCAAGTGGAGCGTCTGCTGCCAGGCAGTCGCACTGGGCCCTGGCCCGCTCCCGCTCGCGAACGCTGCGT----------CGGCGACACATGCGGCGAAAGACGCCCGGCAC-CGCCGTGCGAGCTGATCGCAGCTGTCCGTGTAGAGCGAGTCGAGGATCCGGATGGTGTCGTCTATGCACCCTAACAGGCTAAGGTCGTGTCGCAAGCGACC---------------GAGAGGTGGTTCGAAGCTGGGCG----------GGGCGAGGACAGGCTGGTGGCGCGTTGGCCGA-----GACGAGGCGTGCTCG-------------GTGCCGGCGATGAGAAGGAACGCTTCAGCGCTT-GCAATCAAGCGAGCGTGCGCTGCTGCTGCCATGC------------------TGGT--CGAGTGAGGGAGAAGGAGAGAGGGA---------------GCGGGCGAGACGACC-----GAG---------------GCTTGGGC--------GACA------TTG-TCCTCCG------CTC---GCT-CCTCGTCTCAGC-TCGC-------------CCTTTGTCTTCGCTC----CCTCCCGCG-CCTCG--CTCGGTC---TCTCGCCTCTTGCT-----------CTCGCCATCCAC-----------------------TTGCACCGA-------------CATGGCCTCGCTAGATGCCCACATTGAGTGCAGCATCCGAGCATGCGAAGCTCACTTTCTGCAGGCCCTCTCGCACGGAG---CGGACGACACGCT---GGGGAGCCGCTGCCAAGCGCTTTTCCAAGATGCGGACGCCGCCATGAACAGCGGTAAGCTGGGCGAGAAGACGTCGATTGCGCTCTTCAGGTTCGCCAGCCGCGTTCGAGACGTATCGAGTCTTCTCGTCCGACTGGAGGACACGGTCGACGAGGCCAAGATGG-ACGTTCTCGGCC-GCTCGCGACACATTCTCGGGGTCGGCAA---------TCCTTCATCCACATCTTCC-CCTCCCGCCGAC-CCGCCC--------GCCGACGACCAGGCGCACTGCGCGCCGTACCGCGAGTGGTTCCTCCAGCATTTCCCCTACCCGTACCCCTCGCCCGCCGACAAGGACCACCTCCTC
>Rb1310
------TGGGCGGAG--------------CG-------GAC--------------------------------------------------------------------------CTCGTCGAGGAGGCAGGCCCATAGCCTGTCCGCCGACTGCTGATACTGCCGCTCC--------------ACCGCCAGCGCAAGCGCTTCGCCCCACTCGC-CGTAGTGCGGAC----CCTCTCCCGCCT-CGAACGTGCCGCGCAGGT----CGCCGAGTCCCGCTGACCAGGAGGCGGTGCAG-CGCTCGGCGAGCTGCCGGCAGCCGGCGGTGTAAGCTCCTGCTAGAGAGCTGGCGGCTCGCGGTGAGCAGCCTGCCTGCAGGAGGTCGAGCTCGAAGATTCG---------------GGTCGGCGGCGAGAACCGCGGTG-GCTGAAT--CGGCGCCGAT----TCGGTGAGAGGAGGCCGC-----GCAGGAAGGTGGAGC-------------AGAGCCGGCTCGCGGAGCAGGGCGCTTGCGCTG-GCGGCAAGCAAGGCATGTGCTGCTGCTGCCATGT------CGAGGA------TGGC--GAGG--------GAGGAGAAGGAGAGGAGGA---------GCGGGTGAAGCGACC-----GAG---------------GCTCGGAC--------GACA------TTG-TCCTCCG------CTC---GCT-CCTCGTCTCACC-TCAC-------------CCTTTGTCTTCGCC-----TCCCTCGGC-ACCTC--GCTTGCC---TCTCGCTCCTTGCT-------------TCTCGTACAC-----------------------ACTTGC----------------CATGGCTACTGTCGACGTCCAAATCGCGCACGCTCTTCACGTCTGCGAGTCGGCCTGCCACGAGGCTTTGCGCACGGGCG---CTGTCGGCCCACT---CGCGGAACAGTGCGAGCGGCTGTTCAGCAGCGCAGCGCAGGCTGAGGACGCAGGTGCCTTGAGCTCAGCCACGAGGAGCAGGCTCATCACCTTCGCCATCTGCGTCAAGGAGGTCTCGAGCGCAATGGTGCGTCTCGAGCGCACCATCGACGAGGTGCGGCAGG-ACAGCGATGACC-GGCTGCGCAGCCTCCTCGCGCCGGTCTCGTA------CTCGAACAAGCGCCCTTCC-TCTCCTGCCGAC-CCGCCC--------GCCGAGGACCAGGCGCACTGCGCCCCATACCGCGAGTATTTCGTTGCGCACTTCGCCTACCCGTACCCCTCGCCCGCCGACAAGGATTACCTCCTC
>Rb1629
------TGGGCGGAG--------------CG-------GAC--------------------------------------------------------------------------CTCGTCGAGGATGCACCGCCGCATGTCGTACGCCGCCTCAGCGTACCGCCGACTA--------------AATGCCCCTCTGAGCTGCTGCTCCCAGCTCG-TGTACTTGCACT----CCTCGCCCGGAA-GAAAGGTCCCGCACAGCT----CGGCTGAACGAGTGCGCAGTGTGGCCTCGAAT-CGCGCCGCGAGGACTGCGCATGCGTCTCGATAGATGAGCCCGAGCGCCTTGCCCGTGTCGTACGAGCACCCGAGCTGCTCAAGGTCGGCGCCGAGGCCTGC---------------GACGGGTTCGGGCGACCAGGGTTGAGAGGCGATCG--GCTGAGCCCGCGGCGCTGGGCTTGTCGACATGGAGCAA-----------------------AAGGTGGGGAGGCTGAGGAAGGCGTCAGCGCTC-GTAACGAGCTGGGCGTGCGCTGCTGCTGCCATGT------CGAAGA------TGGT--GAGGGAGGAGAAGGAGAGGAA-------------------GCGGGCGAGATGACC-----GAG---------------GCTCGGGC--------GACA------TTG-TCCTCCG------CTC---GCT-CCCCGTCTCAGC-TCGC-------------CCTTTGTCTTCGCTC----CCTCTCGCA-CCTCG--CTCCGCC---TCTCGCTTCTTGCT-----------TCCCACCGCCGC----------------------CTCTCGA----------------GATGAGCGCTACCGACGCTTCGTTCGCCGCCGACCTGCGCATGTGCGAGCAGGCCTTCCTCCGCGGCGTCGCCAATGGCG---AGGACCAAACGCTCCTCGCAGAGCAGTGCAGCGTCCTGTTCGACCAAGGCACGCTCGCGCTGAACGAGGGCAGCCTTGGCCAGCAGACCATGACCAAGCTCGTCAAGTTTGCGACTTGCGTGCAGGCGGTGTCTGCGCACCTCAATCGGTTGGAGGCGGCCTTCACACGCGTCGAGGTCG-ACTTTCTTGACC-GTTCGCGCCAGATCCTCTCAAGCCCTCC---------AAGCATCACTGGATCGCCG-CAGCCTCTCGAG-CCGCTC--------GCCGACGACCAGGCGCACTGCGCGCCCTATCGCTCATGGTTCCTCGCGCACTTCCCCTACCCCTACCCCTCGCCCGCCGACAAGGACCACCTCCTC
>Rb2366
------TGGGCGGAG--------------CG-------GAC--------------------------------------------------------------------------CTCGCCGAGGATGTGCTCGCGGATGCGGCCGGTTCCGGTCCTATATTGCCGTTCG--------------AAAGCTGCAGCAACGGCTTGCTGCCATTCGG-CGTCCTCGAAGT----CGTCGCCGGTCG-AGGTCGCGCACTACAGGC----GGGCGAGGTC------GAAGAAGGCGATGCAC-TGCGTCTCCAGCTCTCGGCACCCGTCGCTGAAGACAGTGACGAGAGCTCGAGAGGCCTGTGCCGAGCATCCAAGAAGGATGAGCTCGTCGTAGAGGT------------------------AAGTCGCAGGCGGAGGTG-CACAATTGAGGAGGACGAGGCGGCGGGGCGGCGGTCGTGGT-----GGCGGTCCGACCCTCGCG----------AGGGTCGGGTTGCTCAAGAATGCCTCGGCGCTG-GCGGCGAGGCGAGCGTAGTCCACTGCAGCCATGG------CGACAA-------GGC--GAGGATGTGGTTGAGGAGAAGGAGCGGAG-----------GAGCAGGAGGCGACC-----GAG------------GCGATGCGGGC--------GACA------TTG-TCCTCCG------CTC---GCT-CCCCGTCTCAGC-TCGC-------------CCTTTGTCTTCGTC-----CCTCTCGCA-CCTCG--CCACGCT---TCTCGCTTCTTGCT-----------CTCTTTCGACAC-----------------------GCTCGA----------------GATGAGCTCAAGCAACACCTGCTTCGCTCGCCAGATCAACGCCTGCGAGACAGCCTACCTCGAGGCTCTGGCGACTGGCG---TGCACGAGGCAGC---GGCTCGACAGTCCGGGCAGCTTTTCAGCGACGCTGAAGAAGCACTCAGGAGCGGAACTCTGAGCGTCGACACCATGCGCAGCTTGTGCGCCTTTGCGAGCCGAGTTCGGCTCGTTTCCGGCCAGTTTGGTCGTCTCGAGTCCGACATCACCGCCGTCCAGCACG-AATTCCTCGACG-CATCTCGCCGGCTCCTTTCTACATCACT---------CCCCCAATCTCGACCATCT-CCTCCCCCCGAC-CCGCCC--------GCCGACGACCAGGCGCACTGCGCGCCCTACCGCGAGTGGTTCGTCCGGCACTTCCCCTACCCCTATCCCTCGCCCGCCGACAAGGACCACCTCCTC
>Rb4777
------TGGGCGGAG--------------CG-------GAC--------------------------------------------------------------------------CTCGTGGAGGAGGTCGTTGCGCATCGACTCGATCGACTCGTCGTACCGCCTCGTA--------------GTCGTACACGACATGGCCCGTTGCCATAGC--TGGCAGGCTGCTT---CCTCGTCCGGGC-CGAACGTGCGTGCCAGCT----CCTCAACGCACGCTGCCCACGACGCGAGAAAT-CTCGCCGCGAGCTGCTGTCGCGCGCTTTCGAAGAGGTCGCCCACTGCCTCGATGGCTGCGTCTGAGCACCTCAGCTGAATGAGGCTGTCGCGCAGGCC------------------GAGGGCGGGTGCAAACGTCGGCGGGGCCGTGAGCGCTGCTGGGAGGAAGGGTGGCCGGCGGTCGT---CGGGCTGGGTG-------------------AAGGCGGGATGGCGCAACAGCACATCAGCGCCG-GCGGCCACTTGGGCGAGCG-TGCTGTA--CATGG------------------TGGTGGGAGGTGAAGGAAGAGGAGGAGGAG----------------CGGCCCGAGGCG--------------------------GCGCGGGC--------GACA------TTG-TCCTCCG------CTC---GCT-CCCCGTCTCAGC-TTGC-------------CCTTTGTCTTCGCTT----CCTCTCGCA-CCTCG--CTCGGCC---TTTCGCTCCTTGTC--------------CTCCTGCAC-----------------------ACTCGC----------------CATGGCTACCATCGACGAACGCGTCGCTGGCGAACTGAGCGTGTGCGAGTCGCTCTACCTCAAAGCCGTCGCGAGCGGCA---ATGTCGGTCCCGC---CGTCGACCACTGCGCGCGGTTCTTCTCCCGGGCAGCCGTCGCCCTTCAAGCCGAGCAGCTGAGCTCCAGAACAGCGTCGGAGATCGCACGGTTCGCGGCCTGCGTGAGGGACCTGTCGGAGACGCTGGCGCGGCTCGAGACGGTGTGTGATGGGGCCGTGCGCG-ACTCGGTGCGCC-AGTCGCAAGTTGTCCTCTCTCGTCC------------AGCATCAAGCGCTTCCTCC-CCTCCCCCCGAA-CCGCCC--------GCCGACGACCAGGCGCTCTGCGCGCCGTACCGCGAGTACTTCGTCGCGCACTTCGCCTACCCGTATCCCTCGCCCGCCGACAAGGACCACCTCCTC
>Rb4915
------TGGGCGGAG--------------CG-------GAC--------------------------------------------------------------------------CTCGTCGAGGAGGCGGTCGCGCAGCAAGTCTGCGCTCGCTCGATGGTGCCGCTCG--------------AATGCAAGCGTCGCCGATTGCTGCCATGCCC-----GGCTGCCTCGTGCCTCGCCCGCGC-CTGCCGCGCCGCACAATC----GAGCTTGGCATGCTGAGTGGAGCGCGAGCCCC-CGTTCGACGAGCTGGCGGTAGGCGTCCTCGTAAACGTTCTGCAGCGCCGTTGTGGCCTCAGTGGAGCATCCGAGGTGGCGTAAATGAGGGCGAAGGTCCTCGGC------------CTCGGGGAAGGCGAGTTCGGGAT-GGCGAGT--CGACGGCGGGGAGCTGCAGGGCAGGACGTGCTCG-------------------------------ACGGCGATGTGGTCCAGGAAAGCTGCAGCGCTG-GCAGCGATACGTGCGTGGACTGCTGCAGCCATGT------CGACGATGGCGGTGGT--GAGGGAGGAGAAGGAGAGAGGGA-----------------GCGGGCGAAACGGCC-----GAG---------------GCTCGGGC--------GACA------TTGTTCCTCCG------CTC---GCT-CCCCGTCTCAGC-TCGC-------------CCTTTGTCTTCGCTC----CCTCTCGCG-CCTCG--CTCAGCC---TCTCGCTTCTTGCT-----------CTGCTCCTACAC-----------------------GTTCGC----------------CATG---------GACTCTGCACTCATTAGCTCTGCAGACGCGTGCGAGGCTGCGTATCTGCAAGCCCTGATGTGCGGCGACTCGCTGCAGCCGGT---CGTCATTCGGTGCAACTCGCTGGTCGTCGAGGCGCATCAAGCTTTAGAAGCAGGTCAGCTCAGCGAGACGACGGCGTGGAGGCTCGGGCAGTTCGCCAAGCGCGTCCGAAGCCTATCCGCCCACTTCCTGCACCTCGAGACCATCATCGGCGAGGTCAAGACCG-ACACCCTCGAGC-GGTCGCGACTACTCCTGTCTTCTTCAGC---------GTCGCCCATACTTTCATCA-CCGCCACCCGAC-CCACCC--------GCCGACGACCAGGCGCACTGCGCGCCGTACCGCGAGTATTTCATCGAGCACTTCGCCTACCCGTACCCCTCGCCCGCCGACAAGGACCACCTCCTC
>Rb6020
------TGGGCGGAG--------------CG-------GAC--------------------------------------------------------------------------CTCGTCGAAGAGGCTGCGGCTTGTTCTGCCGACCGCTTCTGCGTAGCGCCGCTCG--------------ACAGCCCGCGCGACTTTTCCCTCCCACTGCG-CGCACCGATCCT----CCTCTCCGACCT-CGAAGGTCTCGCAAAGCTGTGCAAGCTG----CGCCGCGAAAGACGCCTGGCAA-CGAGCCGCCAGCGCGCCGCATGTGTCGGCGTACAGCGCGCTGATCGCCGCCGCGGCCGCAGGGGAACATCCTAGCTTCTCGAGGTCGTGATAAATGGTGTGATGCAACGGCAGTTGAAGTGGTGCGACGAAAGGCGGTTGGCTGAGTGTGGCTTGCGGG------GCGGAGCGGCCG-------------------------------------AAGGCGGGTAGGCGCAGCAAGGCATCCGCACTG-GCAGCGAGACTGGCGTGTGCTGTTGCAGCCATGT------CGACGATGGCGATGGT--GAGGGAGGAGAAGGAGGGAGGGA-----------------GCGGGCGAGACGACC-----GAG---------------GCTCGGGC--------GACA------TTG-TCCTCCG------CTC---GCT-CCCCGTCTCAGC-TCGC-------------CCTTTGTCTTCGCTC----CCTCTCGCA-CCTCG--CTCTGCC---TCCCGCTTCTTGCT----------------------------------------------CTTCACCTCGTACCAGCTGCACGATGAGCACGCTCGACTCGCACATAGCGACCCAACTCGCGGCGTGCGAGGCCGAGCTCTTGCTCGCCCTCCGAGCCGGAG---AGCAGCGCGCTTT---CGCACCACTCTGCGAAGCCCTCTTTCGAGACGCAGCCGTTGCGCTCGACCACGAACAGCTCGGCGCTACGACTGCAGCAGGCGTAGTCAGGTTCGCCAACTGCGTCAAGCTCGTCTCGGCCACCATGGTCCGTCTCGAAGCCGCCGCCGACGACGTCAAGGACA-TCGTTGCAGAGC-AATCTCGCCATGTCCTGGCGACTTCCA----------CAGACGCGACCCTTCTTCCCCCACACGCCGAC-CCGCCC--------GCCGACGACCAGGCGCACTGCGCGCCGTACCGCGAGTGGTTCGTTCGGCACTTCCCCTACCCCTATCCCTCGCCCGCCGACAAGGACCACCTCCTC
>Rb7808
------TGGGCGGAG--------------CG-------GAC--------------------------------------------------------------------------CTCGTCGAGAAGGCGGTCGCGCATATTCTGCACCGCGGCTCGATACTGAAGGTCG--------------AACGCTGCAGTCAAGGTGCGCTGCCACACTG-CACAGTCGCCCT----GTTGGCCCGCCT-CGAAGGTCCCGCAGAGCTCCGCCAACCG----TGCGGAGAACAAAGCCCCGCTC-TGCACGGCGAGCCTGCGACACCCGTCCTCGTACACCGCACGCACGGCGAGCGCTGCTGCTGTGGAGCAGCCCAGCTGTGACAACTCGCTGTACAAGTC------------------CTCGGGCGGAGCGAACACGGGTG-GCTGGAT--GGACGGGCACGGGCCCAAGGAAGGTGCCGCACGAGGTTGCGGGATG-------------------CTTGCCGAGAGACGCAGGAAAGTGTCGGCGCTG-GCTGCGATGCGCGCGTGTGCTACTGCAGCCATGG------------------CGAT--GTGGTGGAGGAAGAGAGGGAGGAGGAGC------------TCGACCGAGGATA-------GAG------------GCGGTGCGGGC--------GACA------TTG-TCCTCCG------CTC---GCT-CCCCGTCTCACC-TCGC-------------CCTTTGTCTTCGCTC----CCTCACGCA-CCCTC----CCGCC---TCTCGCTTCCTGCT-----------CTCTCGCTACAC---------------------GCTCTCGC----------------CATGAGCTCTATCGACGCCCAGATCGCCGCCAGCGTACGCGCCTGCGAGACGGCCTACCTGCAGGCCCTCGTGAGCGGCC---GGTTTCAGCCCGC---CGCCGAGCTGTGCAAGACGCTCTTCCTCGACGCCGGCATCGCCCTCGACAAAGGCCTGCTGAGTAGCCAGACGACCGTCGCCCTCCGCGACTTTACGAGCAACCTTAGCGTCGTGACGTCCCACCTCGCTCGCCTGGAAACTGCGGCAACAGAGGTCGAGCACG-ACTTTGCGGCTC-GCTCGCGGCTGGTCCTCGCACAACAGCC---------GCAGCATTGCGGCACGACG-CCGTCCCCCGAG-CCGCCC--------GCCGACGACCAGGCGCACTGCGCGCCGTACCGCGAGTACTTCCTCGCGCACTTCTCGTTCCCCTACCCGACGCCCGCCGACAAGGACCACCTCCTC
>Rb7809
------TGGGCGGAG--------------CG-------GAC--------------------------------------------------------------------------CTCGTCGAGAAGGCGGCGGCGCATTGACTCGGTCGCTGCCGAGTATTGACGCCGGCAGGCCTGTGCGATAGCGGTGGCGTAGGCGTCCGCAGCCGCGCGGCTGGAAAGCAGGT----CATCGCTCGCCT-TGACCGC-------------------------CGACGTGCACCGCGTCTCGCACTCGCTGCGC-AGCTTGTCGCAGCCCTGCCGAAACAGCACGCATAGAGCTGTTGCTGTCTCGAGGCTGCATCCCGCCTCGAGGAGCTCGGGTCTGACGTCGCGCGCGTGCTCAAAAGGGGAGAGGGGCGGGCGGTGCGGGT--GCGGGCGCTGTGTCCGAGTGGTGCGAGCGGCGTCGGCGGC--------------------------CGACGCCAAGGCCGGGTGCTGCAGCAGCGAGTCGGCGACGCTCTGCAGGGCAAG-GAGGGCGGTGGTCTCCATGA---------------CTGTAGC--GAGGAGAGCGAAGAGAAGAGG-------------------CTGAGCAACCTGGAC------------------------CGAGGGC--------GGCC------TTT-GTCTTCGCACGCTCCCTCCGCT----CGCGCCGGC-CCACTCGACCGAGACCGCCTTTGTC-----------CTCCTCGCAGACATCGCGCCGGCTCTCTCTCTCCTCTTGCT-----------CTCGTCCGCCAC--------------------------CAA----------------CATGTCGACCCTGGACCAGGCCCTGATGAGCGACGCCGCAAGACTCGAGCAAGCTTACCTGTCGGCGGTCCGCAACGGCG---AGGTGCACCTCGT---CACCGGCCGCTGCGCCAGCGTCCTGGACCGTGCCACCGAGGCTGCGCAAGGGGGCCTACTCTGCCCCAGCACACTCGCCAAGCTGTGCGCCGTCGCCCGCCGCATTCGAGTCGTCTCGCTCGCGATGGACCAGCTCGACAAGCTCGCGCAAGACGTCAGCCACG-ACGCGCAAGAGC-GAGTTCAGCGCATCTGCAGC-----------------GGCGACCAGGTCTCCAGC--TGCTCGAACGAC-CCGCCC--------GCCGACGACCAGGCGCACTGCGCGCCGTACCGCGAGTACTTCGTCGCGCACTTCGCCTACCCGTATCCCTCGCCCGCCGACAAGGACCACCTCCTC
>Rb9071
------TGGGCGGAG--------------CG-------GAC--------------------------------------------------------------------------CTCGTCGAGGAGCCAGTTGCGCATATCGTCGCCCGCGGTGCAGTATCGTCGCTGA--------------AAGCTTGAAGCTAACGCCCGCTGCCATTCC--TCCAGCTTGCTCT---GCTCGCCGATGT-CGAACGTGTCGGAGAGCTGAGCCAGTCG----CTCGGACAACAGGCTCTGGCAGACGT-CGGCGAGCCGGCGGCAACTGTCCCTGAAGACCGTGTCGAGGGCGTGCCCGGCGTCGTCGGAGCACCCAAGGGCCCTCAAGTCGGTGGCGAGGCTCAC---------------GACTGAGGGCACCCACCGGAGCTCGACCGGTTTCGGGCGAATGTGCGAGGACGGACGAGCGTGGT-------------------------------------CGATGCGGGCGAGGAATGCCTCGGCACTG-GCTGCGGCGCGCGCATAGTCTGCTGCTGCCATGT------CTGCT-------TGGT--GAGGACGAAGAAGGGAGAGAGAGGCGC-------------TCGACCGAG-----------GAG------------GCGGCTCGGGC--------GACA------TTG-TCCTCCG------CTC---GCT-CCCCGTCTCACCTTCGC-------------CCTTTGTCTTCGCTC----CCTCTCGCT-CCTCG--CTCTTCC---TCTCGCTTCTTGCT--------------TCCAACCAC------------CTGCGCCAGCCCCCCGG----------------CATGAACACGGTCGACGAGCAGTTTGTGGCCCGCCTCTGCACGTGCGAGGCGACTTATCGAGCTGCGCTCGTCACGGGCG---ACTTCAACTCGCT---CGTCGCCAACTTCGACTCGCTTACAAGTGAGGGCGCCAAGGCACTCAGCAGCGGCCTCCTGACGACCAAGACGGCCTCAAAGCTGCTCGCTTTCGCCAATTGTGTGAGCGTGGTGTCCAAGCACCTCGCTTGCCTCGACGCCGACGA-GCCAAGATCGAGCAAGAACGTATTGGCTC-GCTCTCGGCACCTCCTGTCCGCATCAGCA--------GACGGGCAGCTCGCCATC--TCTCCCCCCGAC-TTGCCC--------GCCGACGACCAGGCGCACTGCGCGCCGTACCGTGAGTATTTCCTCGCGCACTTCTCGTTCCCCTACCCCTCGCCCGCCGACAAGGACCACCTCCTC
>Rb9072
------TGGGCGGAG--------------CG-------GAC--------------------------------------------------------------------------CTCGTCGAGGAGGCAGGCCCATAGCCTGTCCGCCGACTGCTGATACTGCCGCTCC--------------ACCGCCAGCGCAAGCGCTTCGCCCCACTCGC-CGTAGTGCGGAC----CCTCTCCCGCCT-CGAACGTGCCGCGCAGGT----CGCCGAGTCCCGCTGACCAGGAGGCGGTGCAG-CGCTCGGCGAGCTGCCGGCAGCCGGCGGTGTAAGCTCCTGCTAGAGAGCTGGCGGCTCGCGGTGAGCAGCCTGCCTGCAGGAGGTCGAGCTCGAAGATTCG---------------GGTCGGCGGCGAGAACCGCGGTG-GCTGAAT--CGGCGCCGAT----TCGGTGAGAGGAGGCCGC-----GCAGGAAGGTGGAGC-------------AGAGCCGGCTCGCGGAGCAGGGCGCTTGCGCTG-GCGGCAAGCAAGGCATGTGCTGCTGCTGCCATGT------CGAGGA------TGGC--GAGGGAGGAGAAGGAGAGGAGGA-----------------GCGGGTGAAGCGACC-----GAG---------------GCTCGGGC--------GACA------TTG-TCCTCCG------CTC---GCT-CCTCGTCTCACC-TCAC-------------CCTTTGTCTTCGCC-----TCCCTCGGCACCTCG---CTTGCC---TCTCGCTCCTTGCT-------------TCTCGTACAC-----------------------ACTTGC----------------CATGGCTACTGTCGACGTCCAAATCGCGCACGCTCTTCACGTCTGCGAGTCGGCCTGCCACGAGGCTTTGCGCACGGGCG---CTGTCGGCCCACT---CGCGGAACAGTGCGAGCGGCTGTTCAGCAGCGCAGCGCAGGCTGAGGACGCAGGTGCCTTGAGCTCAGCCACGAGGAGCAGGCTCATCACCTTCGCCATCTGCGTCAAGGAGGTCTCGAGCGCAATGGTGCGTCTCGAGCGCACCATCGACGAGGTGCGGCAGG-ACAGCGATGACC-GGCTGCGCAGCCTCCTCGCGCCGGTCTCGTA------CTCGAACAAGCGCCCTTCC-TCTCCTGCCGAC-CCGCCC--------GCCGAGGACCAGGCGCACTGCGCCCCATACCGCGAGTATTTCGTTGCGCACTTCGCCTACCCGTACCCCTCGCCCGCCGACAAGGATTACCTCCTC
>RbA122
------TGGGCAGAG--------------CG-------GAC--------------------------------------------------------------------------CTCGTCGAGAATGCGGTCGCGCATGTCGGCTGCCGCCTCCTCGTACCGGCGCTTG--------------ACAGCAGACGCAAGGGCTAGTTGCCATTGG--CGCAGTTCTGCCT---CCTCGCCGACCG-TGAAGCTCTCGCCCAAGT----CTGCCAGGCCTGCCGACCAGGAGGCACCGCAG-CTCAGGTCGAGTTGCCGACAGCCGGCTTTGTAGGTCGCCTCAAGGGTGCACACTGCTTCTGACGTGCAGCCTAGCCCCTGAAGGGCGATGCGCAGGCCCTGGACTTGC---------GCTGACGCGATGAAACGAGGAG-GCTGGGG--TGGCGCGACG----TCGAGGAGCGGACGGGGC-----GGAGCGAGGCGCTGT-------------ACCGCAGGATGGCTCAGCAGCGCAGTCGCGCTG-GCTGCGATACGTGCGTGTGCTGCTGCTGCCATGC------------------TGGT--CGTGTGGGAGAGGCGGAAGAGAGGA---------------GCGGGCGAGAGGACC-----GAG---------------GCTCGGGCGACGTCGTGACA------TTG-TCCTCCG------CTC---GCT-CCCCGTCTCAGC-TCGG-------------CCTTTGTCTTCGTC-----CCTCTCGCC-ACTCG---CTTGCC---TCTCGCTTCTTGCT-----------CTGCTTGCACAC-----------------------ATCCTC----------------CATGGCTACTCTCGATGCCCAGATCTTGTGTGCGCTGCAGACCTGTGAGGCGGCGTGTCACCAAGCGCTGCGCTCTGGTG---CCTTCGAGCCGTT---CGTCGAGCAATGCGGGCGGCTCTTCGCCCATGCCGCACAGGCTGAGCAGGACGGCGCGCTCGAATGCAGCACAAGGCGCAGGCTCGTCGGCTTCGCCATCTGCGTCAAGGAGGTCTCGAGCGCGATGATCCGCCTGGAGCGCGCAAGCGACGAGGTGCACCAAG-ACGCCGTCCTGC-GATTCCGACACATCCTCTCCTCGACCGACTACAA---GCCGTCGTCGTCGACCCCT-CCTCCCTCCGGC-CCGCCC--------GCCGACGACCAGGCGCACTGCGCGCCGTACCGCGAGTACTTCGTCGCGCACTTCGACTACCCGTACGCCTCGCCCGCCGACAAGGACCACCTCCTC
>Rd2920
------TGGGCCGAG--------------CG-------GAC--------------------------------------------------------------------------CTCGTCGAGGAGGCGGTGGCGCATCATCCGTGCCGACGCCTGGTACTGACGCTCA--------------AATCCTAGCGCAATCGATCGTTGCCATTCGG-CACACCTTGCTT----CTTCGCCCGGTT-CAAAAATGGCGCAGACCT----GTCCGACGCGCGAGGAGAAGAGGGCGTTGGAT-TGGGATGCGAGGTCGCGGCAGCTATCTTCGAACACCGATACGAGCGCCTCGATTACCGCATGCGAGCAGCCGAGTTGCTCGAGCTCGTTTGGCAAATCCCC---------------ACCCCGCGGCACGAAGGTCGGCG-GCTCGAGAACGACACAGCTCGGGCGACGGGGCACTGGCGGC-----GACAGCTGGCCG----------------AATGCTGGGTGCCGAAGCAGCGAGTTGGCGCTC-GCAATCAACGACGTGAATCCTGTGGTGGGCATTT-----------------GTGGT--GGGGGGAATGGGAAGGAGGAAGAGAGCGAGGGGTGCTCG-GTCGACGGGGAGCACCCAGGGAG------------GAGGCGCGAGCGG------GTCC------TTG-TCCTCCG------CTC---GGT---TCGCCTCCAT-TCAC-------------CCTTTGTCCTCGCCCAGGCTCGCTTTGG-GCTCG-CTTCTGCTCTCTCTTGGTTCTTACT-----------GTCTTCCCTCAC--------------------------------------------TCATGGCCACCCTGGACGCTCAGCTTGCAGCCGAAATCGAGGCGTGCCAGGCAGCCTACCTCGAGGCCCTCGCGACCGGAC---AGTCCCTCTCCAT---CGTCGACCGATGCGACACAATCTTCCGGCGCGCAGCAGACGCCAGAGATTACGGCGAACTTACTCCTCGGACGACGCTGAAGCTTGTCGACTTTGCGAGGCGCATCCGGATCATTTCGGCACATCTTGGCAATCTCGAAGTCGCCATCGACGAGGTCAAGTATG-ATGTCCTCGACC-AGTCTCGGCGCCTCCTCTCTATGCCCTACGT------GTCGATGAACAACGCATCC-CCACCCCCCGAG-CCAACC--------GTCGACGACCAAGCCCACTGCGCGCCGTACCGCGAGTGGTTCCGGGCCAACTTCACCAACCCGTACCCGTCGGCGCACGATAAGGACCACCTCCTG
>Rd324
------TGGGCCGAG--------------CG-------GAT--------------------------------------------------------------------------CTCGTTGAGGATGCAGGCTCGCATGGCCTCGGCCGCCTCCGTGTAGCGACGCTCG--------------TACGCTGCCCTCAAAGATTGTTGCCAGGAGA-ACGAGACCGACT----CCTCGCCAGATT-CAAACGTGGCGCTCACGT----CAACGACACAGGCGGAAAACGACGCCGCACAC-CGGTTCGCGAGCTGTCTGCATCCCTCAGCGTAGACGCGTCGCAGTTCATCCGCTGCCTCGAGGGAACAGCCAGCCTGCCGAAGCTCGCCGTGCAAATGCGT---------------GGCGGCGGGTGCAAAGTAGGGCGGCTCGACGATTGTTGCCGAA----CCAAGGAGGGCGGGCGGC-----GACAACTTGCTG----------------AAGGCGGGAAGGTCCAGCAGCGCAGTGGCGCTG-GCGACCAAGCTGGCATGCTCCACTGCAGCCATAT------TGCGAA-------GGTGTGAGGAGAAGAAAGCAAGAGCGAGGGACG------------GTCGACGGGGTGCACCCAGCGGG------------GAGGCGCGAGC--------GGCGGGGTCATTG-TCCTCCG------CTC---GGT---TCGCCTCCAT-CCAC-------------CCTTTGTCCTCGCTC----ATGCTCGCTCCCT----CTTGGTT---TCCTGCTTCTTGTC--------------CTCCTACAC--------------------ACCTCTCGA----------------CATGGCTACTGCCGACGTTCAGATCGCGCAGGCCCTGCAGGCTTGCGAAACGCGCTTCCTCGCTGCACTTGCAGCAGGAGCAGCAGACCAGTCGCT---AGCCGACCGCTGCGAAGCGCTCTTTGCTACGGCATACAAGGCACTCGGTGCATCCCTTCTCCGGCCGGAGACAATCGCAAAATTGGTCACCTTCGCGACATGCGTGAAGGAAGTTTCGACGCTCGTGGTCCGCCTTGAGAACGCCACCGAGGATGTCGAGCGCG-ACTTCGTTGACC-GGTCGCGCGCGCTCCTTCACCCTCT------------AACATATTGTACGCGCTCC-CCGCCCCCCGAGCCCTCCC---------TCGACGACCAAGCCCACTGCGCGCCGTACCGCGAGTGGTTCCGGGCCAATTTCACCAACCCGTACCCGTCGGCGCACGACAAGGACCACCTCCTC
>Rd6084
------TGGGCCGAG--------------CG-------GAC--------------------------------------------------------------------------CTCGTCGAGAAGGCGGTCCCGCATCTCTGCTGACCCCTCCGCATACCGCCGCTCG--------------TACGCTGGCACCAGCGTTTGCTGGTATCGTA-CGTAGTCTGACT----CGTCTCCAGGCT-CGAAGGTTTCGCACAGTT----TCGCGAGGCACGACGTGTAGGAGGCGGCGCAT-TGTGCGGCAAGTCGCCGACAACCGGCGTCGTGCAATTCGCTGAGCGCGCGACTCGCTTCGGCGGTGCACCCCAGGTACACAAGCTCGTTCTGCAGGTCTGT---------------GGCTGTATGGGAGAACGTGGGCG-GCCCGT---GGACTGCAGGAGGGCACAGGTGTGCTCGCGGACTTTGACGCGTC---------------------AGGGCTGGATGACTCAGCAAGGTCGCCGCACAA-GCAGCCAGTCGGGCGTGTTGAGCCGCGGCCATGG------CGTGAA-------GGT--ATAGAGGGAAGGAGAAGAGAGGAAGAGCGAGGGGTGCTCGGTCGACGGGGAGCACCCAGCGGG------------GAGGTGCGAGCGG------GTCA------TTG-TCCTCCG------CTC---GGT---TCGCCTTCAT-CCAC-------------CCTTTGTCCTCGCCT----CTGCTCGCT-CCTAC--ACTTGCT---TCTTGCTTCTTTCA-----------CACTTTCACTAC-----------------------ACTCGC----------------CATGGCTAGCATCGACGCACACATCGCTGCCGAGCTTCACTCGTGCGAGCGCACCTTCCTAGCCGCTCTCACCGCCAACC---GAGTCGACCAGTTGGTTGCTGGCCGGTGCGACCTCCTCTTCCGCCAGGCACAGACGGCTCGTGAAGCCGATCAGCTCAGTACAGATACGACGATCAAGCTGGTGCAGTTCGCGGCGTGCGTCAAAGTTGCCTCGACTCTGGCGATTCGTCTGGAAACAATCACCAACGACGTCGAGCGCG-GCTTGCGCGACC-GGTCTCGTCAGGTCCTGTCACCTCC------------GCTATCCACTGCACCATCC-ACGCCCCCCGAGCCCTCCC---------TCGACGACCAAGCCCACTGCGCGCCGTACCGCGAGTGGTTCCGGGCCAACTTCACCAACCCGTACCCGTCGGCGCACGACAAGGACCACCTCCTC
>Rd6085
------TGGGCGGAG--------------CG-------GAC--------------------------------------------------------------------------CTCGTCGAGGAGGCGGGAGTGCATCCGTGCGGCCGACTCCTGATATTGGCGCTCG--------------AAGGCCAGTACTAGCGAGTGCTGCCACTCA--TGGTACAGAGCTC---CCTCCCCGGCCC-TGAACGAGCGGGACAGAT----CGTGCAGGCCCGTCGAGAAGGCCGCGGCGCAC-TGCGACGCCAGTTGGCGGCAGCTGTCCTCGTAGACGGCTTCGAGCGCGCGTGCGGCTTCAGCTGAGCAGCCGCACTGCATCAACTTGTCATGTAGGCCAAC---------------CAGAGATGGCTCGAACCTTGGGG-GCTCAAT--GGCT----------TGGGTCGGCAATGGCGGC-----GGCGACAGGCTGGGAAGGCATCGA----AATGCGGAATGGCTCAGCAGCGCCTCTGCGCTT-GCAGCGACGCATTGATACTCTGCTGCAGCCATGGCGTGCACGTT--------------------------AGGAAAGAGAGGAAGAGCGACGGCCTCGGTCGATGGGGAGCACGTAGGGGG------------GAGGCGCGAGC--------GGCGGGGTCATTG-TCCTCCG------CTC---GGT---TCGCCTCCAT-CCAC-------------CCTTTGTCCTCGCCC----TCGCTCGCT-CCCTC--TCTTGCT---TCTCGCTTCCCGCT-----------CCTCTCTATCAC-------------------------TCGG----------------CATGTCATCCCTCGACCTTCGACTCGCGCGTGCCCTGCAGGTCTGTGAAGCAGCTTACCTTGACGCTCTTCTGACCGGCC---GCTACGATTCGGC---TGTCCAACACTGCGAGTCTCTCTTCCGCAACGCAGGCGAAGCCTTGCAAGCCGGTCAACTCAGCCCAGAGACAACGACGAGGCTCGTCAAGCTCGCCAAGTGTGTCAAAGAAATTTCGACCTATCTCGGTCACCTCGAGGGCACAATCGATGAGGTCAAGCAGG-ACGTCCTGCATC-GCTCTCGACAAGTCCTGGCCCCTGCCCCTTCG------------ACGTCTCAGTCT-CCACCCCTCGAACCCACCC---------TCGACGACCAAGCCCACTGCGCGCCGTACCGCGAGTGGTTCCGAGCCAACTTCACCAACCCGTACCCGTCGGCGCACGACAAGGACCACCTCCTC
>Rhgl20
------TGGGCGGAG--------------CG-------GAC--------------------------------------------------------------------------CTCGTCGAGGAGGCGGTCGCGCATGTTGCTCGTCGTCTGCTGGTATTGCCCCTCG--------------ATGGCCAGGAGGAACGCGCCTTGCCATTCTC-GATTGACCCGCT----CCTCGCCCGTCG-CACAAACCGCGCGCAGCT----CAGCAAGCCCAGTCGAAAACGAGGCGCTGCAG-CTTTCGGCGAGCTGGCGGCAGCCGGCACGATAGGCGGCGTCGAGCGCTCGTGCTGCGTCGGCTGAGCATCCGAGCCTCTGAAGAGTGTTGGTCAACTCTGT---------------GCCAGGCGGGCCGAAGTGCGGTG-ACGGGCC--CAGGTCGGAC----TCGTGGACGGCGGGCTTT-----GGGAGCAGGTGCTGG-------------AAGTCGGGGCGGCTCAAGAATGTGTCCGCGATG-GCGGCCATACGAGCGTGTGCTGCTGCAGCCATGG------TGATGA------TGGC--GAGGTGGTGAGGAAGGAAGAGAG-----------------AGGGAGGAGGCGACC-----GAG------------GCGGTGCGGGC--------GACA------TTG-TCCTCCG------CTC---GCT-CCCCGTCTCACC-TTGC-------------CCTTTGTCTTCGCTC----CCTCTCCGA-CCTCG--CTCTGCC---TCTCGTTTCTTGCT-----------TTCCACCACCAC-----------------------ACTCGG----------------CATGGCCACCGGCGACGCCCACATCTCGCTGGCGCTACAGCATTGCGAAGCGGCTTGCCTTCAAGCGCTGCACGACGGCA---AAGTCGAGCCTTT---CGCCGGTCAATGCAAGCGGCTGTTCGTCGAGGCCGCGCAGGCCCTGGAGGGCGGGCACTTGAGCCTAGCTACGATGAGCACTGTCGTCAAGTTCGCCAACCGTGTCAAGGAGGTCTCGTCGATGATGGTCCTTCTCGAGAGCTCAATCCTCGAGGTGCACGAGG-ACGCGGTCGAGC-GCTCCCGTCAGCTGCTTGCCTCGCCAGC---------ACCGAATCACACGGCTTCT-CTTACCGCCGAC-GCTCCC--------GCCGACGACCAGGCGCACTGCGCGCCGTACCGCGAGTGGTTCGTCGCGCACTTCTCGTACCCGTACCCGTCGCCGGCCGACAAGGACCACCTCCTC
>Rhgl2367
------TGGGCGGAG--------------CG-------GACCTCGTCGAGGAGAGAGAGAGAGAGAGAGAGAGAGATTCCATTTTCAAGTCTCCTGAGGCCTTCTACAGGCCCATCTCGTCGAGGAGGCGGTCGCGCATGGCAGTCACAGCCTCCTGGTACCGACGCTCG--------------ACCGCTACCGAGAAGGCCTGCTGCCATTCTT-CAGCCCTTGCCT----CTTCGCCTGCCC-GTAGAGCACTGCACACGC----CGGTAACGCCCGAGGTGAACGAGGCACTGCAC-CGAGTCGCGAGCTGGCGACAACAGACTCGGTAAGCGGCATCGAGTGCATGTGCTGCCTGCGGCGAGCACCCGTACTGCTGGAGGATCTCGACCATGGCATC---------------GACCGGTGCTGGAAACCGGGGCG-GCTGGG---AGGGTGGGAGGTTGCAAAGGGGAAGAGGCGGC-----GTGCGCTGG-------------------AACGTCGGACAGCTCAGAAACGCCTCTGCGCTA-GCAGCCATGCGTGCGTG---TGCTGCAGCCATAG------TGCTGA------TGGC--GAGGTGGTGGAGGAAGAAGAG---------------------GGAGGCGGCGACC-----GAG------------GCGGTGCGGGC--------GACA------TTG-TCCTCCG------CTC---GCT-CCCCGTCTCAGC-TCGC-------------CCTTTGTCTTCGCCC----TCTCTCGCA-CCTCG--CCTGGCC---TCCCGCTCTTTGCC-----------TTCGGCGCACAC-----------------------CCTCGC----------------CATGGATAGCATCGACGCCCAGATCTCTCGTGGCCTACAGGCCTGCGAGGCGACTTGCCTGCACGCCCTTCTCGACGGCG---GCGCCGAGCCTTT---CGCTAGGCAGTGCGCGCGCCTCTTCGCCGACGTCGCGCCAGCTCTCGATGGAGGCCACCTCAGTGCAAGCACCATGGCGACCCTCGCCAAGTTTGCCAGCCGCGTCAAGATCGTATCGACGTTGATGGTTCGCCTCGAGGACACGAGCGCCGAGGTGCATCACG-ACACGGTCGAGC-GCTCGCGACGGCTGCTTGCCTCTTCCTCGTTCCAGACGCCGTGTACATCGTCGAAC-CCTCCACCCGAC-CCGTCG--------GCCGACGACCAGGTGCACTGCGCGCCCTACCGCGAGTGGTTCCTCTCGCACTTCTCGTACCCGTACCCGTCGCCGGCCGACAAGGACCACCTCCTC
>Rhgl3907
------TGGGCGGAG--------------CG-------GAC--------------------------------------------------------------------------CTCGTCGAGGAGGCGGTCGCGCATGTTGCTCGTCGTCTGCTGGTATTGCCCCTCG--------------ATGGCCAGGAGGAACGCGCCTTGCCATTCTC-GATTGACCCGCT----CCTCGCCCGTCG-CACAAACCGCGCGCAGCT----CAGCAAGCCCAGTCGAAAACGAGGCGCTGCAG-CTTTCGGCGAGCTGGCGGCAGCCGGCACGATAGGCGGCGTCGAGCGCTCGTGCTGCGTCGGCTGAGCATCCGAGCCTCTGAAGAGTGTTGGTCAACTCTGT---------------GCCAGGCGGGCCGAAGTGCGGTG-ACGGGCC--CAGGTCGGAC----TCGTGGACGGCGGGCTTT-----GGGAGCAGGTGCTGG-------------AAGTCGGGGCGGCTCAAGAATGTGTCCGCGATG-GCGGCCATACGAGCGTGTGCTGCTGCAGCCATGG------TGATGA------TGGC--GAGGTGGTGAGGAAGGAAGAGAG-----------------AGGGAGGAGGCGACC-----GAG------------GCGGTGCGGGC--------GACA------TTG-TCCTCCG------CTC---GCT-CCCCGTCTCACC-TTGC-------------CCTTTGTCTTCGCTC----CCTCTCCGA-CCTCG--CTCTGCC---TCTCGTTTCTTGCT-----------TTCCACCACCAC-----------------------ACTCGG----------------CATGGCCACCGGCGACGCCCACATCTCGCTGGCGCTACAGCATTGCGAAGCGGCTTGCCTTCAAGCGCTGCACGACGGCA---AAGTCGAGCCTTT---CGCCGGTCAATGCAAGCGGCTGTTCGTCGAGGCCGCGCAGGCCCTGGAGGGCGGGCACTTGAGCCTAGCTACGATGAGCACTGTCGTCAAGTTCGCCAACCGTGTCAAGGAGGTCTCGTCGATGATGGTCCTTCTCGAGAGCTCAATCCTCGAGGTGCACGAGG-ACGCGGTCGAGC-GCTCCCGTCAGCTGCTTGCCTCGCCAGC---------ACCGAATCACACGGCTTCT-CTTACCGCCGAC-GCTCCC--------GCCGACGACCAGGCGCACTGCGCGCCGTACCGCGAGTGGTTCGTCGCGCACTTCTCGTACCCGTACCCGTCGCCGGCCGACAAGGACCACCTCCTC
>Rhgl4107
------TGGGCGGAG--------------CG-------GAC--------------------------------------------------------------------------CTCGTCGAGGAGGCGGTCGCGCATGTTGCTCGTCGTCTGCTGGTATTGCCCCTCG--------------ATGGCCAGGAGGAACGCGCCTTGCCATTCTC-GATTGACCCGCT----CCTCGCCCGTCG-CACAAACCGCGCGCAGCT----CAGCAAGCCCAGTCGAAAACGAGGCGCTGCAG-CTTTCGGCGAGCTGGCGGCAGCCGGCACGATAGGCGGCGTCGAGCGCTCGTGCTGCGTCGGCTGAGCATCCGAGCCTCTGAAGAGTGTTGGTCAACTCTGT---------------GCCAGGCGGGCCGAAGTGCGGTG-ACGGGCC--CAGGTCGGAC----TCGTGGACGGCGGGCTTT-----GGGAGCAGGTGCTGG-------------AAGTCGGGGCGGCTCAAGAATGTGTCCGCGATG-GCGGCCATACGAGCGTGTGCTGCTGCAGCCATGG------TGATGA------TGGC--GAGGTGGTGAGGAAGGAAGAGAG-----------------AGGGAGGAGGCGACC-----GAG------------GCGGTGCGGGC--------GACA------TTG-TCCTCCG------CTC---GCT-CCCCGTCTCACC-TTGC-------------CCTTTGTCTTCGCTC----CCTCTCCGA-CCTCG--CTCTGCC---TCTCGTTTCTTGCT-----------TTCCACCACCAC-----------------------ACTCGG----------------CATGGCCACCGGCGACGCCCACATCTCGCTGGCGCTACAGCATTGCGAAGCGGCTTGCCTTCAAGCGCTGCACGACGGCA---AAGTCGAGCCTTT---CGCCGGTCAATGCAAGCGGCTGTTCGTCGAGGCCGCGCAGGCCCTGGAGGGCGGGCACTTGAGCCTAGCTACGATGAGCACTGTCGTCAAGTTCGCCAACCGTGTCAAGGAGGTCTCGTCGATGATGGTCCTTCTCGAGAGCTCAATCCTCGAGGTGCACGAGG-ACGCGGTCGAGC-GCTCCCGTCAGCTGCTTGCCTCGCCAGC---------ACCGAATCACACGGCTTCT-CTTACCGCCGAC-GCTCCC--------GCCGACGACCAGGCGCACTGCGCGCCGTACCGCGAGTGGTTCGTCGCGCACTTCTCGTACCCGTACCCGTCGCCGGCCGACAAGGACCACCTCCTC
>Rhgl5599
------TGGGCGGAG--------------CG-------GAC--------------------------------------------------------------------------CTCGTCGAGGAGGCGGTCGCGCATGTTGCTCGTCGTCTGCTGGTATTGCCCCTCG--------------ATGGCCAGGAGGAACGCGCCTTGCCATTCTC-GATTGACCCGCT----CCTCGCCCGTCG-CACAAACCGCGCGCAGCT----CAGCAAGCCCAGTCGAAAACGAGGCGCTGCAG-CTTTCGGCGAGCTGGCGGCAGCCGGCACGATAGGCGGCGTCGAGCGCTCGTGCTGCGTCGGCTGAGCATCCGAGCCTCTGAAGAGTGTTGGTCAACTCTGT---------------GCCAGGCGGGCCGAAGTGCGGTG-ACGGGCC--CAGGTCGGAC----TCGTGGACGGCGGGCTTT-----GGGAGCAGGTGCTGG-------------AAGTCGGGGCGGCTCAAGAATGTGTCCGCGATG-GCGGCCATACGAGCGTGTGCTGCTGCAGCCATGG------TGATGA------TGGC--GAGGTGGTGAGGAAGGAAGAGAG-----------------AGGGAGGAGGCGACC-----GAG------------GCGGTGCGGGC--------GACA------TTG-TCCTCCG------CTC---GCT-CCCCGTCTCACC-TTGC-------------CCTTTGTCTTCGCTC----CCTCTCCGA-CCTCG--CTCTGCC---TCTCGTTTCTTGCT-----------TTCCACCACCAC-----------------------ACTCGG----------------CATGGCCACCGGCGACGCCCACATCTCGCTGGCGCTACAGCATTGCGAAGCGGCTTGCCTTCAAGCGCTGCACGACGGCA---AAGTCGAGCCTTT---CGCCGGTCAATGCAAGCGGCTGTTCGTCGAGGCCGCGCAGGCCCTGGAGGGCGGGCACTTGAGCCTAGCTACGATGAGCACTGTCGTCAAGTTCGCCAACCGTGTCAAGGAGGTCTCGTCGATGATGGTCCTTCTCGAGAGCTCAATCCTCGAGGTGCACGAGG-ACGCGGTCGAGC-GCTCCCGTCAGCTGCTTGCCTCGCCAGC---------ACCGAATCACACGGCTTCT-CTTACCGCCGAC-GCTCCC--------GCCGACGACCAGGCGCACTGCGCGCCGTACCGCGAGTGGTTCGTCGCGCACTTCTCGTACCCGTACCCGTCGCCGGCCGACAAGGACCACCTCCTC
>RhglC13A1
------TGGGCCGAG--------------CG-------GAC--------------------------------------------------------------------------CTCGTCGAGGATGCGGTCGCTCATGTCGCGCACGGCTCGCGCATAGTCGCGCTTG--------------TAGGCTGTGGTCAACGTGTCCCGCCATTGG--CGCTCTTGCGTGC---CCTCGTCCAGCC-CGAACGCCTCGCTGAGCT--GCCGGAGACACTCGCCAAGGTTG--GTCGCGAACTCGC-CCGCGAGTCGGCGGCACCCATTCTCGTAGATGTCGACGAGATAGTGCACCGTTCGGGCGGAGCTGACGCGACCCACGAGGGCT-----------------------------GCCGGGAAAGCCGAGCCGTCGTG-GACGAATGTCGAGGCTGGAACGGTCGACGGATTTCCGCGGCGACCAAGCTGCTCATGGCCGCGG----------CTGATGGCCAGGGTCAGGAAGGCCTGTGCACTC-GAAGCGAGTCGTGCGTGTACTGCTGCAGCCATGG------CGACAA------CGGC--GAGGTGGTG---GAGGGAGAAGAGAG--------------AGGGAGGAGGCGACC-----GAG------------GCGGTGCGGGC--------GACA------TTG-TCCTCCG------CTC---GCT-CCCCGTCTCACC-TTG--------------CCCTTGTCCTCCTC-----CCTCTCGCG-CCGTG--CTCGGCC---TCTCGCTTCTTCCTCT---------CTACTCCTCCAC---------------------------------------------CATGGCGACCGTTGAAGCCACTTTCGTCAGAAATCTGCGCGCCTGCGAGGCGAGCTTCCTTCGCGGGCTCGCGACCGGCG------TCGACTCCTCCAACGCCGAGCTCTGCAAGACGCTCTTCGAGGATGCCGCCAGGGCGATTGACCTGGGCCACCTCAGCTCCACCACGCTCCTCGAGCTCGCCGCCTTCGCCAATCGCGTCCGGGAGATCTCGGCGGTGCTAACGCGGCTCGACGAGTCGTTCGGCGAGGTTCAGCGCG-ACTTCCTCGACA-CCTCTCGACGCATCCTTTCGCCTCAAGC---------GGGCCCTTGTCCACCACAC-TCTCCCCCCGAG-CCGCCC--------GCCGACGACCAGGCGCACTGCGCGCCGTACCGCACGTTCTTCCTCTCGCACTTCTCGTACCCGTACCCGTCGCCGGCCGACAAGGACCACCTCCTC
>Rhgr2826
------TGGGCCGAG--------------CG-------GAC--------------------------------------------------------------------------CTCGTCGAGGATGCACCGACGCATGTCGTCTGCCGCCTCAGCATACCGCCGACTG--------------AAGGCCCCGCCAAGATGCTGCTGCCAGCTCA-GGTACTTCGACT----CATCGCCCGGAG-CGAAGGTCGCGCGAAGCT----CGTCTGAACGAGCACGCAGGGTGGCCTCGAAG-CGCTCCGCAAGGGCAGCACACGCGTCCCGATAGATCAGCCCGAGGGCCTTGCTCGAGTCGTAGGAGCACTCGAGCTGCTCGAGATCGGGGCAAAGACCGATGATG-----------GGCGGAGGTGACCAAGAGAGGGG-AACGACTGGCGACGCCGG-----CGGCCTTGGGCTCGCGAC---------GAAGGTTTCG--------------AAGGCGGGCAGGCTGAGGAAGGCATCGGCACTG-GCGCCGAGCTGGGCGTGCGCGGCTGCTGCCATGC------------------TGGT--CCAGGTAGAACGAAGGAGAAGAGGC---------------AGCGACGAGGCGGGCT----GAG---------------GCTCGGGC--------GACA------TTG-TCCTCCG------CTC---GCT-CCTCGTCTCACC-TCGC-------------CCTTTGTCTTCGCCCTT--TCTCGCGCG-TCCTCGCCCTTGCGC--TCTTGCTTCTTACC----------------------------------------------TGTCAA----------------GATGCACGCCTTCGACACCACCTTCGCTGCCGACCTCCGCAGATGCGAGCAGGCCTTCCTCCGCGCTGTCGCCGGCGGCG---AGGAGCAATCGCTTCTCGCTGAGCACTGCGGCGCGTTGTTCCAGCGAGGCACTCTCGCGCTCAACAATGGGCACCTCAGCCAGCAGACCGTGGCAAAGCTCGTCAAGTTCGCGACGTGTGTTCAGGCGGTCTCCTCGCATCTCAATCGACTCGAGACCGCCTTTGCCCAGGTCGAGGACG-ACTTCCTGAGCC-GTTCTCGCCAAGCTCTCTCCGCCTCAGCAA-------ACCGCGATGCATCTCCCTCGACAGCGATCGAC-CCTCCC--------GCCGACGACCAGGCGCACTGCGCGCCCTACCGCGAGTGGTTCGTCGCGCACTTCTCGAACCCGTACCCGTCGCCCGCCGACAAGGACCACCTCCTC
>Rhgr3043
------TGGGCGGAG--------------CG-------GAC--------------------------------------------------------------------------TTCGTCGAGGATGCGGTCGCGCATGCTCTGCGCCGTCTGCAGGTACTGCCGCTCC--------------ACCGCAGCCACGACCGCTCGTTGCCACTCGG-CGCACTGAGACT----ATTCGCCCTCTC-TCAACGCGTTGCACAGGT----CGGCGACCGCTGCCGAGCAAAGGGCCATGCAG-CGCGTCGCGAGCCGGCTGCAGCTGGACGTATACACTGCATCGATGGCGCTGGCTCCATCGGCTGAGCACCCAAGCGCCTGGAGCACGCGCGCGAGATCTTG---------------CGTCGCGGCAACGAATTGAGGCC-GCCGAAC--TGGCGCAACG----CCGCGCAGAGGGGGTCGT-----GGCGGAAGGTGCTGC-------------AGGGCTGGGTGGCGCAGCAGGGCGTCGGCGCTC-GCTGCTGCTCGTGCGAAGTCTGCTGCTGCCATGT------CGACGA------TGGC--GAGGATGAGGGAGAGGAGAAG-------------------AGGGACGAGGCGAACC----GAG--------------TCCTCGGGC--------GACA------TTG-TCCTCCG------CTC---GCT-CCTCGTCTCACC-TCGC-------------CCTTTGTCTTC--------CCTCTCA---CCTCG--CTTTGC----TCTTGCCTCTCGCT-----------CTGCTTCCCTTC-----------------------TCTCGC----------------CATGGCCACCTCCGAGACGTGCATCTTGCACGCCCTGCACCACTGCGAGTCGGCCTACCTCGATGCGCTGGCGAGCGGCA---CCCTCGAACCACT---CGTCGAATCGTGCGGGCAGCTCTTCGCCGACGCCGCGCGAAGCGGACAAGAGGGCAGCCTCAGTCCAAGCACAATGCGCATGCTCGTCAAGTTCGCCGTGCGTGTGAAGGAGGTCTCAAACTCGCTCGTCGTTCTCGAGAGCAGCATCGACCAGGTGCACCATG-CCAGCGTCGATC-GGTTCCGACAAATCCTCGGTCCTCCTCC---------------CGACAAGCCATCC-CCTCCCGCCGAC-CCGCCC--------GGCGACGACCAGGCGCACTGCGCGCCGTACCGGTCGTGGTTCGTCGCGCACTTCTCGAACCCGTACCCGTCGCCCGCCGACAAGGACCACCTCTTG
>RhgrAJ130
------TGGGCGGAG--------------CG-------GAC--------------------------------------------------------------------------GTCGTCGATGAGGCGGCGGCGCATGTGCACCGAGGACGTCTGAAAGTGGCCAACG--------------ACCGCCGACGCCATCGTCTGCTGCCACTGAG-CGCACTCGGCGG----CCTCGCCTGCGT-CGAACGTGGAGCACAACTGCGAAAGCTG----CGTCGCGAGTGCAGTTCGGCAG-TGCCGCGCGAGCTGCCGGCACGCATCTTCGTACAGCTCCTTGAGCTGCCACCCTGCTCGCGTAGAGCACCCGAGGCCACACAACTCGCTCTCCAGGCCGCTGGCGTCCGGCGGTAGAGGAGGAAGGGGGATGGTCGGAAGGGAGAGTGCCGCTCGCGGTGAGTCG-------AGCCGCTTC---------------------------------AAATGCGGGTTGGAGAGGAGCCTTGCAGCGCCG-TCGGCCAAAGCTGCGTATGCGCTGGACGACATGG------TGCAGC------TGGC--GAGATGGCGAGGGTGAGGAGAAGA----------------GGGGACGAGGCGAGC-----GAG---------------GCGTGGGC--------GACA------TTG-TCCTCCG------CTC---GCT-CCCCGTCTCAGC-TCGC-------------CCTTTGTCTTCGCTC----CCTCTCGCA-CCTCG--TCCCGGT---TCTCGCTTCTCACC-----------CTGCTCTCTGTA-----------------------TCTCGC----------------CATGACCACTGTCGACGCCCGTGTCCGCTCCAGCGTCGTCGCCTGCGAGTCCGCATATCTCGCAGCTCTCGTCAGCGGCG---ATTACTCGTCACT---TGCCGGCAAGTGCGAGGGACTGTTCGAAGAAGCAGGCTCGGCTCGGCAAAGTGGGCTCCTCAGCATCGAGACGACCCTCAAGGTGGTCGCGTTCGCAGCGTCCGTCAAGGTGGTTTCGGCGCACCTAGTTCGCCTCGAGGCTGTCGTCGACGACGTCCACCAGG-GTGCCTTGACAC-GGTCTCGCGCGTTGCTCACGTCCAGTGC---------GGCAGATGGCCCCTATCCG-GCTCCCGCCGAC-CCGCCC--------GCCGACGACCAGGCGCACTGCGCGCCCTACCGCGAGTGGTTCGTCGCGCACTTCTCGAACCCGTACCCGTCGCCCGCCGACAAGGACTACCTCCTC
>RhgrAJ132
------TGGGCGGAG--------------CG-------GAC--------------------------------------------------------------------------CTCGTCGAGAACCGCCAAGCGCATCTTCTCTGTCGACTCGGTGTACCGCCTCTCG--------------ACCGCCAGCAGCAACGTCTGGCACCACTCGA-TGTATCGCCGCT----CCTCTCCTGCTC-CGAGCGTTTGATGAAGCG----CCTCGACTCCTGTCGAGTAGGATGCGGCGCAG-CTCGCCGCGACTTGCCGACAGCCGCCTGCGTACGCGGCGTGGAGCGCTTGTGCTGCTTCGAGTGAGCATCCGACTCGGATAAGGGCGTCAAGGAAGTCGTT---------------GGTCGGGAGGGCGAAGTGAGGTT-GTCGGTC--GGGTTCGAAG----TCGGGGAAAAAACGCCGG-----GGCGAGCGCTCTGGC-------------CACGACGTGCAGCTCAAGAACGCCTCCGCACTG-GACGCGATCGCGCTGTGAGCTGCTGCAGCCATGT------CGACGA------TGGC--GAGGGTGAGGAGGAGAAGA---------------------GAAGGCGAGGCGAGC--------------------GCGGCTTGGGC--------GACA------TTG-TCCTCCG------CTC---GCT-CCCCGTCTCACT-TCGC-------------CCTTTGTCCTCGCCC----ACTCTCGCA-CCTCG---CTGGAC---TCTGGCTTCTTCCT---------------TCCGCCAC---------------------CTACTCGT----------------CATGCTCACCGTCGATGCTCAAGTTGCGCAAGCCCTGCAAGCCTGCGAGGCGGCTTGCCTACAGTCGCTTGCAAGCGGCG---AATTCCACGCGTT---CGCCCACCAGTGCGAGCAGCTCTTCGCGAGCGTTGCGGGGGCGCTGGATGCGGGGCAGGTCGGCCCGGGCACCACCACTAAGCTGGCCACCTTCGCCCGGCGCGTCAAGCAGATCTCGACCTTTATGTTCCACCTCGAGAGCGCCTTCGACGACGTGCGCAAGG-AGAGCGACAGCC-GACTGCGCCAGGTCCTCGCATCTAGTCCGTGCAG---CATGTCCACACCGCCGTCC-TGTCCCGCCAAC-CCTCCC--------GCCGACGACCAGGCGCACTGCGCGCCCTACCGCGAGTGGTTCGTCCGGCACTTCTCGAACCCGTTCCCGTCGCCCGCCGACAAGGACCGCCTCTTC
>RhgrWP1
------TGGGCGGAG--------------CG-------GAC--------------------------------------------------------------------------GTCGTCGAGGAGGCGGTCGCGCATCTCGTCCGCAGCGTGCTCAAAGCGCCGGTCC--------------ACGGCGACAACGACAGCTTGCTGCCACTCAG-CCCACTGCGCCT----CGTCCCCTGCCG-CCAGCGTCCTCCGCAACT----CTTCCAGGCCCGCCGTGGCCGAAGCGACGCAA-CGCGCCGCCAGCTCGCGACAGCTGGCCTGATAGGCCGAGTCGAGGGCGCAGGCAGCTTCAGGGGAGCAATTGAGGCCCTGCAGAAGAGCTGTGATGCCCTG---------------------GAATGTACATCGAGGCG-GTTTGAC--CGGCTGGAAG----TCGCGCAGAGGAGGTTGA-----GGCGGCAAGTTCTGC-------------AAGGCCGGGTGGTCGAGTAGCGCGCTTGCGCAG-GCACTCGCGCGGGCGAAAGCTGCTGCTGCCATGT------CGACGA------TGGC--GAGGATGAGGGAGAGGAGAAG-------------------AGGGACGAGGCGAACC----GAG--------------TCCTCGGGC--------GACA------TTG-TCCTCCG------CTC---GCT-CCTCGTCTCACC-TCGC-------------CCTTTGTCTTCG-------CTTCTCTCCGACTCG--TCTCGCC---TCCCGCTCTTTCTC-----------CTCTGCCCACGC-------------------------TCGT----------------CATGACCACCCTCGACGCACACCTGCTCTACACTCTGCGGACCTGCGAGTCCGCCTATTTGAACGCGCTCGCGAGCGGCA---GTGTCGAGCCGCT---CGTCGAGCAATGCGGGCAGCTTTTCGCCGACGCGGCGCGAGCCGGTCAAGCAGGCGAGCTCCGCCCAAGTACAATGAGCAGCATCGTCGACTTCGCCCTGCGCGTCAAGAACGTGTCTACGTCCCTGCTGCGGCTGCAAGACGTCAACGACGAGGTCGAGCGGG-AAACGATCGGGC-GGGCACGACAACTGCTCAAGCCTGCCTCGCACAA---CTCGAGCCGACCGCTCTCG-CCGTCCCCCGAC-CCTCCC--------GCCGACGACCAGGCGCACTGCGCGCCGTACCGCGAGTACTTCCTCGCGCACTTCTCGAACCCGTACCCGTCGCCCGCCGACAAGGACCACCTCCTC
>Ss2241
GTCGCCGAGGCGGAGTACCGCGCCTT---CGCCGCCGCGAC--------------------------------------------------------------------------CTCGGCGAGAACGTCACGTCGGCACTCGTCAGATGCGCTCAAATATTCTCGCGCG--------------AACCGTTGCCTCAGCGCAT--CGTCGACGCGCTCCAGGACGTCCC---TGTCCTCTGCAT-TCATGACGGCGGCTAGCTGTGCCAGCG-----CGTCGTTGAAAGTCCAGCGCATGTGTTCGGCGAGGCGCGCCTCGGCAACTTCGTACGTGCTAAGCAACGCTTCCACTGTGGAGGCGGTGCATCCCAGGTGGAGCAAATCGTCTTGAAGGGTGTGGTTGGACCGAGGAAGGACTAGGGGGTCGAACTTGGGGG-AACCGCT--TGGAGACAAG----TGTCCGACCATTTGCCCA---------------------------------AACGCTGGGCAGTTCAGCAATGATGCGGCGGCA-GCGGCAATACGGGCGTGTCCTTCAGCTTCCATGG------CGGGGGCG----TGAT--GAAGAGAGAGCCGAAACGAAGGCC----------------GCGCGGGACACCTTC-----GCAGTCGGGGCCACCGTTGCTCAGACCTC-----CACT------TTG-TCCTCAG------GTCTTTGTT-CTCCGCTTTGTC-CTTT-------------CCTTTGTCTCCTCCGTT--CTGCTCGTG-TTCTCCTTCTCGCT---CCCCTTACCTTGCTGTTTCGTGAT-TTCTTCGCCAGC-------GTACTGTCGGGCGACGATTCACCGCATACCTGACGCCCCATGTCGCCCGCCCACAACTCCCTCGATGCCGAGATCCTGGACTTGGAGCGGGCATTGCTGTATGCTATGTCCGCCGGTA---AACTCGGTACCCT---CGTCCAACCTTGCCAAAACCTCTTCGCCCGCGCCTACGATTCCCTCAGTCAAGGGGTGATCTCTCCGCGCACCACGAGGCATCTCGTTCGTGTGGCGGCACGGATTCGTACGGTCTCTTCTGCACTGGTCAGTGTAGACGCGGCGCTCTCTGCTGTCGTGCAGG-ACACCGGCAAACAGGTCGCCCAATACCCCCTCGAGACCCCTTTG--------------------------TCAGCCGCGGACGCTGTCCCAGCTGCGTCCGATGACTCCGCCTCCTTCGCGCCCTACCGCCGCTGGTTCCTCGGCAACTTCTCGAACCCCTACCCCTCCGCTTCCGACAA-------------
>Ss4623
GTCGCCGAGGCGGAGTACCGCGCCTT---CGCCGCCGCGAC--------------------------------------------------------------------------CTCGGCGAGAACGTCACGTCGGCACTCGTCAGATGCGCTCAAATATTCTCGCGCG--------------AACCGTTGCCTCAGCGC--ATCGTCGACGCGCTCCAGGACGTCCC---TGTCCTCTGCAT-TCATGACGGCGGCTAGCTGTGCCAGCG-----CGTCGTTGAAAGTCCAGCGCATGTGTTCGGCGAGGCGCGCCTCGGCAACTTCGTACGTGCTAAGCAACGCTTCCACTGTGGAGGCGGTGCATCCCAGGTGGAGCAAATCGTCTTGAAGGGTGTGGTTGGACCGAGGAAGGACTAGGGGGTCGAACTTGGGGG-AACCGCT--TGGAGACAAG----TGTCCGACCATTTGCCCA---------------------------------AACGCTGGGCAGTTCAGCAATGATGCGGCGGCA-GCGGCAATACGGGCGTGTCCTTCAGCTTCCATGG------CGGGGGCG----TGAT--GAAGAGAGAGCCGAAACGAAGGCC----------------GCGCGGGACACCTTC-----GCAGTCGGGGCCACCGTTGCTCAGACCTC-----CACT------TTG-TCCTCAG------GTCTTTGTT-CTCCGCTTTGTC-CTTT-------------CCTTTGTCTCCTCCGTT--CTGCTCGTG-TTCTCCTTCTCGCT---CCCCTTACCTTGCTGTTTCGTGAT-TTCTTCGCCAGC-------GTACTGTCGGGCGACGATTCACCGCATACCTGACGCCCCATGTCGCCCGCCCACAACTCCCTCGATGCCGAGATCCTGGACTTGGAGCGGGCATTGCTGTATGCTATGTCCGCCGGTA---AACTCGGTACCCT---CGTCCAACCTTGCCAAAACCTCTTCGCCCGCGCCTACGATTCCCTCAGTCAAGGGGTGATCTCTCCGCGCACCACGAGGCATCTCGTTCGTGTGGCGGCACGGATTCGTACGGTCTCTTCTGCACTGGTCAGTGTAGACGCGGCGCTCTCTGCTGTCGTGCAGG-ACACCGGCAAACAGGTCGCCCAATACCCCCTCGAGACCCCTTTG--------------------------TCAGCCGCGGACGCTGTCCCAGCTGCGTCCGATGACTCCGCCTCCTTCGCGCCCTACCGCCGCTGGTTCCTCGGCAACTTCTCGAACCCCTACCCCTCCGCTTCCGACAA-------------
>Ss483
GTCGCCGAGGCGGAGTACCGCGCCTT---CGCCGCCGCGAC--------------------------------------------------------------------------CTCGGCGAGAACGTCACGTCGGCACTCGTCAGATGCGCTCAAATATTCGCGCGCG--------------AATCGTTGCCTCAGCGCAT--CGTCGACGCGCTCCAGGACGTCCT---TGTCCTCTGCGT-TCACGACGGCGGCTAGCTGTGCCAGCG-----CGTTGTTGAAAGTCCAGCGCGTGTGTTCGGCGAGGCGCGCCTCGGCAACTTCATACGTGCTAAGCAACGCTTCCACTGTGTAGGCGGTGCATCCCAGGTGGAGCAAATCGTCTTGAAGGGTGTGGTTGGACGGAGGAAGGACTAGGGGGTCGAACTTGGGGG-AACTGCT--TGTAGGCAAG----TGGGCGATCGCTTGTCCT---------------------------------AACGCTGGGCCGTTGAGCAGTGATGCGGCAGCA-GCGATAAGACGGCCGTGTACTTCAGCATCCATGG------CGGGCG------TGAG--AAAGAGAGGC--GAGGCGAAGGCC----------------GCGCGCGAGACCTTC-----GCAGTCGGGGCCACCGTCGCTCGGACCTCC----CACT------TTG-TCCTCAG------CTCTTTGTT-CTCCGCTTGGTC-T----------------CCTCCGTC-----------CTGTTCGCA-TTCTTGTTCTTACT---TCTCTCTCC-TGCTGTGTGCTTAGATTCTTCGTCAGC-----ATCCTGTGTCGGACGTCGATTCACCGCATACCTGACGCCTCATGTTGCACGCCCACAACTCCCTCGATGCCGAGATGCTGGCCTTTGAGCGTGCATTCCTGAGTGCTATGTCCGCTGGGA---ATGTCCAAACCCT---CGTCCAGCCTTGCCAAGACCTCTTCGACCGCGCCTACCATTCCCTCAGTCAAGGGGCGGTCTCGCCGTGCACCACGAGGCATCTCGTTCGTGTGGCGGCACGGATTCGTACGGTCTCTTCTGTACTGGTCAGTGTAGACGCGGCGCTCTCTGCTGTCGTGCAGG-ACACCGGCAAACAGGTCGCCCAATACCCCCAAGAGACCCCTTGG--------------------------TCAGCCGCCGACCCTGTCCCAGCTGCGTCCGATGACTCCGCCTCCTTCGCGCCCTACCGCCGCTGGTTCCTCGGCAACTTCTCGAACCCCTACCCTTCCGCCTCCGAGAA-------------
>Ss2647
GTCGCCGAGGCGGAGTACCGCGCCTT---CGCCGCCGCGAC--------------------------------------------------------------------------CTCGGCGAGAACGTCACGTCGGCACTCGTCAGATGCGCTCAAATATTCGCGCGCG--------------AATCGTTGCCTCAGCGCAT--CGTCGACGCGCTCCAGGACGTCCT---TGTCCTCTGCGT-TCACGACGGCGGCTAGCTGTGCCAGCG-----CGTTGTTGAAAGTCCAGCGCGTGTGTTCGGCGAGGCGCGCCTCGGCAACTTCATACGTGCTAAGCAACGCTTCCACTGTGTAGGCGGTGCATCCCAGGTGGAGCAAATCGTCTTGAAGGGTGTGGTTGGACGGAGGAAGGACTAGGGGGTCGAACTTGGGGG-AACTGCT--TGTAGGCAAG----TGGGCGATCGCTTGTCCT---------------------------------AACGCTGGGCCGTTGAGCAGTGATGCGGCAGCA-GCGATAAGACGGCCGTGTACTTCAGCATCCATGG------CGGGCG------TGAG--AAAGAGAGGC--GAGGCGAAGGCC----------------GCGCGCGAGACCTTC-----GCAGTCGGGGCCACCGTCGCTCGGACCTCC----CACT------TTG-TCCTCAG------CTCTTTGTT-CTCCGCTTGGTC-T----------------CCTCCGTC-----------CTGTTCGCA-TTCTTGTTCTTACT---TCTCTCTCC-TGCTGTGTGCTTAGATTCTTCGTCAGC-----ATCCTGTGTCGGACGTCGATTCACCGCATACCTGACGCCTCATGTTGCACGCCCACAACTCCCTCGATGCCGAGATGCTGGCCTTTGAGCGTGCATTCCTGAGTGCTATGTCCGCTGGGA---ATGTCCAAACCCT---CGTCCAGCCTTGCCAAGACCTCTTCGACCGCGCCTACCATTCCCTCAGTCAAGGGGCGGTCTCGCCGTGCACCACGAGGCATCTCGTTCGTGTGGCGGCACGGATTCGTACGGTCTCTTCTGTACTGGTCAGTGTAGACGCGGCGCTCTCTGCTGTCGTGCAGG-ACACCGGCAAACAGGTCGCCCAATACCCCCAAGAGACCCCTTGG--------------------------TCAGCCGCCGACCCTGTCCCAGCTGCGTCCGATGACTCCGCCTCCTTCGCGCCCTACCGCCGCTGGTTCCTCGGCAACTTCTCGAACCCCTACCCTTCCGCCTCCGAGAA-------------
>Ss4558
GCCATCGATGCTGAGTACCGCGCCTT---CGCCGCCGCGAC--------------------------------------------------------------------------CTCGGCGAGAACGTTACGTCGGCACTCGTCCGATGCCCTCAGGTATCCTCGCGCG--------------AACCGTTGCCTGAGCGCATCCT--CGATGCGCTCCAAGACATCCC---TGTCCTTTGCGT-CCATTACGGCGGCTAGCTGTGCCAGGG-----CGTCGCCGAAACTCCAGCGCAGGCGTTCGGCGAGGCGCGCCTCAGCAGCCGCGTACGTGCGGAGCAACGCTTCTACTGTTGAGGCGGTGCATCCCAGGCGTAGCAAATCGTCTTGAAGGGTGTGGTTGGGCCGAGGAAGGACCAGAGGGTCGAATTTGGGGG-AACCGCT--TGGAGACAAG----TGTTCGACTGTCTGCGTG---------------------------------AACGCTGGGTGGCTGAGCAGTGATGCAGCGGCG-GCGGCAAGACGAGCGTGTACTTCAGCTTCCATGG------CGGGCG------TGAT--GAAGAGAGAGGCGAAGCGAAGGCC----------------GCGCGCGACACCTTC-----GCAGTCGGGGCCATCATCGCTCGGACCTTCCCT-----------TTG-CCCTCAG------CTCTTTGTT-CTCCGCTTTGTC-CTTT-------------TATTCGTCTCTTCCCTT--CTGCTCGCGTTCTCGGTTTTTGCT---GCCCTTCCTCTACTGTTTGGCAAA-GTCTTCGCCAGC--------GCCCTGTGGACGACGATTCACCGCATACTTGACGCCCCATGTTGCCCGCCCGCAACTCCTTCGATGCCGAGATCCTGGAGCTGGAGCGTGCATTCCTGCGTGCTATGTGCGCCGGTAGTAGTTTCGAATCCCT---CGTCCAGCCCTTCCAAGACCTCTTCACCTCCGCCAACCATTCCCGCAGTCAAGCCGCGGTCTTTCCGCGCACCATGAGACATCTCTTGCGTGTGGCGGCACGGATTGGTACAGTCTCTTCGGCACTGGTCAGCGTCAAAGCGGAACACTCGGCTGTCGAAGACT-GCTTTCGAACGCGGGCCGCCGAATATCTC---------------------AAACAGACGCCCTTCCCGC-TCGCCTCCCACC-ATGTCC---ACATCCCCGATGACTCGGCCTCCTTCGCGCCCTACCGCCGCTGGTTCCTCGACAACTTCTCGAACCCCTACCCCTCCGCCTCCGACAA-------------
>Ss6322
GCTGTCGATGCTGTGTACCGTGCCTT---CGCCGCTGACAC--------------------------------------------------------------------------CTCGCCGACAATGCGCCGCCGCACCTCATTCGCTGTGCTCAGGTATCTCCGCGCT--------------AAGCGTTGCCTGAGCGCATCGTG--GATGCGCTCCAAGACGTCCC---TGTCCATTGCGT-CCATTACGGCGGCTAGCTGTGCCAGGG-----CGTCGCAGAAACTCGAGCTCAGGTATTCGGCGAGGCGCGCCTCGGCAACTTCGTACATGCTGAGCAACGCTTCCCTTGTAGAGGCGGTGCATCCTAGGCGGAGCAAATCATCTTGAAGGGTGTGATGGGACGGAGGAAGGACCAGGGGGTCGAACTCGGGGG-AACTGCT--TGGAGGCAAG----TGTGCGACCGCTTGCGCT---------------------------------AACGCTGGGTGGCTAAGTAGTGCTGCGGCGGCG-GCGGCAATACGGGCGTGTACTTCAGCTTCCATGG------CGAGCG------TGAT--GGAGAGAGAGGCGAGGCGCAGGCC----------------GCGCGCGAGACCTTC-----GCAGTCGGGGCCACCGTCGCTCGGTCCTCC----CACT------TTG-TCCTCAG------CTCTTTGTT-CACCGCTTGGTC-CTTT-------------CCTTTGTCTCTTCCCTT--CTGTTCGCG-TTCTCGTTCTTGCT---TCCTTCCTC-TACTGTTTCGTTAGATTCTTCGTCACC-------GTCCTGTCGGACGACGATTCACCGCATATTTGGCGCCCAATGTCGCCCGCCCACAACTCCCTTGAGGCTGAGATCCTGGACTTGGAGCGTGCATTCCTGTGTGCTATGTCCGCTGGTA---ACGTCGAAGCCCT---CGTCCAGCCTTGCCAAAACCTCTTCAACCGCGCCTACCACTCCGGCAGTCAAGGGGCGGTCTCTCCGCGCACTACGAGGCATCTGTTTCGTGTGGCGACACGGGTTAGCGCGGTCTCTTCGGCACTGGTCAGCATCAAAACGGAACAATCGGCTATCGCAAAAC-GGCTTCGAGCGCAGGCCGCCGAATGTCTCCAACA---------------------GACTCCCTTCCCCC-TCGCTTCCCAAC-CTGCCT---CCATCGGTGACGACTCGGCTTCCTTCGCCCCATACCGCCGCTGGTTCCTCGACAACTTCTCGAACCCCTACCCCTCC------------------------
>Ss7260
GCCGTCGATGCTGTGTACCGTGCCTT---CGCCGCTGACAC--------------------------------------------------------------------------CTCGCCGACAATGCGCCGACGCACCTCATTCGTTGCGCTCAGGTATCCTTGCGCG--------------AACCGTTGCCTGAGCGCATCGT--CGATGCGCTCCAAGACGTCCC---TGTCCTTTGTAT-CCATGACGGCGGCTAGGTGTGCCAGCG-----TGTCACCGAAACTTGAGCGCACTTGTTCGCCAAGGCGCACCTCGGCAGCTTCATACGTGCTGAGCAACGCTTCCAGTGTAGAGGCGGTGCATCCCAGACGGAGCAAATCGTCTTGAAGGGTGTGGTTAGACGGAGGAAGGACTAGAGGGCTGAACTTGGGGG-AACTGCT--TGGAGGCAAG----TGTCCGACCATTTGCGCA---------------------------------AACGCTGGGCATTTGAGCAATGATGCGGCAGCA-GCGGCAATACGGGCGTGTACCTCAGCTTCCATGG------CGGGCG------TGAT--GAAGAGAGAGGCGAGGCGCAGGCAGGGCGCGGCACCTTC-GCAGTCGGGGACGTC-----GGG------GCCACCGTCGCTCGGACCTC-----CACT------TTG-TCTTCAG------CTCTTTGTT-CACCGCTTGGTC-CTTT-------------CCTTGGTCTCCTCCGTT--CTGCTCGCG-TCTTCGTTCTTGCT---CCCCTTGCCCTTCTGATTGTTAA--CTTTTTCGTCAC------CGTCTTGTCGGACGACGATTCACTGCATATTTGACGCCCAATGTCGCCCGCCCACAACTCCCTTGAGGCCGAGATCCTGGGCTTGGAACGTGAATTCCTGTGTGCTATGTCCGCTGGTA---ATGTCGAAGCCCT---CGTCCAGCCTTGCCAAAACCTCTTCACCCGCGCCTACGATTCCCTCAGTCAAGGGGTGGTCTCTCCGCGCACGACGAGGCATCTCGTTCGTGTGGCGGCACGGATTCGTACGGTCTCTTCGGCACTGGCCAGCATCGAAACCGAACACTTGGCTATCACAAAAC-GGCTTCGAACGCAGGCCGCCCAATATCTCGAA------------------CAGACGACGCCCTTTTCCC-TCGCCTCCCAAT-CTGCCC---CCATGAGCGACGACTCGGCCTCCTTCGCGCCTTACCGCCGCTGGTTCCTCGACAACTTCTCGAACCCCTACCCCTCCGCCTACGAGAA-------------
>Ss496
GTCGCGAAGGCGGAGTACCGCGCCTT---CGCCGCTGACAC--------------------------------------------------------------------------CTCGCTGACAATCGCCCTCCAACGCTCTGCCGCCTTGCTCAGATATTCTTGCACG--------------AAACGTTGCCTGAGCGC--GTCGACGATGTGCTCTAAGCGATCCT---TGTCATCTGCGT-CCATGACGGCGGCTATCTGTGCGAGCG-----CGTCGCCGAAACTCCAGCGCACTTGTTCGGCGAGGCGCGCCTCGGCAACTTCGTACATGCTGAGCAACGCTTCCACTGTGGAGGCGGTACATCCCAAGCGGAGTAAATCGTCTTGAAGGGTGTGATTGGACGGAGGAAGGACTAGGGGGTCGAACTTGGGGG-AACCGCT--TGGAGCTAAG----TGTCCGACCATTTGCTCA---------------------------------AAAGCTGGGCAGTTGAGCAAGGATGCGGCGGCG-GCGGCAATATGGGCGTATCCTTCGACTTCCATGG------CGGGAGCA----CGAT--GTAGAGAGAGGCAAGGCGAAGGCC----------------GCGCGCGGCACCTTT-----GCAGTCGGGGCCACCGTTGCTCGGACCTTCCCT-----------TTG-CCCTCAG------GTCTTTGTT-CTCCGCTTTGTC-CTTT-------------CCTTTGTATTTTCCCTT--CTGCTCG---TCCTCGTTCTTATT---CCCCTTCTCCTGCTGTTTCGTTAAGCTCTTCGTCACC-------GTCCTGTCGGCCGACGATTCACCGCATATTTGACGCCCAATGTCGCCCGCCCACAACTCCCTCGAGGCCGAGATCCTGGGCTTGGAGCAGGCATACCTGGATACTCTGTCCGTCGGCA---GTTTCGAATCCCT---CGTCCAGCCGTGCGAAAACATCTTCGCCCGCGCCTACGATTCCCTCAGTCAAGGGGTGGTCTCCCCCCGCACCATGAGGCATCTCGTTCGTGTGGCGGCACGGATTGGTACGGTCTCTTCGGCATTGGTCAGCATCGAAACCAAACAAGCGGCTATCGTAGAAT-GCTTTCGAGTGCAGGCCGCCGAATGTCTC---------------------GAACGGGCGTCGTTTCCCC-TCGCCTCCCCAC-CTGCCC---CTATGGGCGACGACTCCGCCTCCTTCGCGCCTTACCGCCGCTGGTTCCTCGACAACTTCTCAAACCCCTACCCTTCCGCCTTCGAGAA-------------
>Ss490
GTCGCGAAGGCGGAGTACCGCGCCTT---CGCCGCTGACAC--------------------------------------------------------------------------CTCGCTGACAATCGCCCTCCAACGCTCTGCCGCCTTGCTCAGATATTCTTGCACG--------------AAACGTTGCCTGAGCGC--GTCGACGATGTGCTCTAAGCGATCCT---TGTCATCTGCGT-CCATGACGGCGGCTATCTGTGCGAGCG-----CGTCGCCGAAACTCCAGCGCACTTGTTCGGCGAGGCGCGCCTCGGCAACTTCGTACATGCTGAGCAACGCTTCCACTGTGGAGGCGGTACATCCCAAGCGGAGTAAATCGTCTTGAAGGGTGTGATTGGACGGAGGAAGGACTAGGGGGTCGAACTTGGGGG-AACCGCT--TGGAGCTAAG----TGTCCGACCATTTGCTCA---------------------------------AAAGCTGGGCAGTTGAGCAAGGATGCGGCGGCG-GCGGCAATATGGGCGTATCCTTCGACTTCCATGG------CGGGAGCA----CGAT--GTAGAGAGAGGCAAGGCGAAGGCC----------------GCGCGCGGCACCTTT-----GCAGTCGGGGCCACCGTTGCTCGGACCTTCCCT-----------TTG-CCCTCAG------GTCTTTGTT-CTCCGCTTTGTC-CTTT-------------CCTTTGTATTTTCCCTT--CTGCTCG---TCCTCGTTCTTATT---CCCCTTCTCCTGCTGTTTCGTTAAGCTCTTCGTCACC-------GTCCTGTCGGCCGACGATTCACCGCATATTTGACGCCCAATGTCGCCCGCCCACAACTCCCTCGAGGCCGAGATCCTGGGCTTGGAGCAGGCATACCTGGATACTCTGTCCGTCGGCA---GTTTCGAATCCCT---CGTCCAGCCGTGCGAAAACATCTTCGCCCGCGCCTACGATTCCCTCAGTCAAGGGGTGGTCTCCCCCCGCACCATGAGGCATCTCGTTCGTGTGGCGGCACGGATTGGTACGGTCTCTTCGGCATTGGTCAGCATCGAAACCAAACAAGCGGCTATCGTAGAAT-GCTTTCGAGTGCAGGCCGCCGAATGTCTC---------------------GAACGGGCGTCGTTTCCCC-TCGCCTCCCCAC-CTGCCC---CTATGGGCGACGACTCCGCCTCCTTCGCGCCTTACCGCCGCTGGTTCCTCGACAACTTCTCAAACCCCTACCCTTCCGCCTTCGAGAA-------------
>Ss648
GCCGTAAATGCTGCGTACCGCGCCTT---TGCCGCTAACAC--------------------------------------------------------------------------CTCGCCAAGAATGTGCCGCCGCACCTCATCCGTTGTGCTCAAGTAATCTTGAACC--------------AAGCGTTGCCTGAGCGA--GCTTGCATACCGCTCGAGTATCTCCG---CTTCAGCTTGGT-CCATCAAGCCGGCCAGCTGTGCCAGCG-----CGTCGCCGAAACTCCTGCGCAGTTGCTCGGCGAGGCGCGCTTCGGCAGCTTCGTACAGTTTGAGTAACATTTCAACTGTCGAGGCGGAGCATCGCTGGCAGAGCAAGTCGTCTTGAAGAGTGTGGTTGGTCGAAGGAAGGACTAGGGGGTCGAACTTGGGGG-AACTGCT--TGGGGGCAAG----TGGGCGATCGCTTTCGCT---------------------------------AATGCTGGGTGGCTGAGCAATGATGCGGCGGCG-GCGGTAATACGGGCGTATCCTTCGGTTTCCATCG------TGGGCG------CGAT--GAAGAGAGAGGCGAGGCGAAGGCG----------------GCGCGCGAGACCTTC-----GCAGTCGGGGCCACCGTCGCTCGGGCCTCC----CACT------TTG-TCCTCAG------CTCTTTGTT-CACCGCTTTGTC-CTTT-------------CCTGTGTCTCTTCCCTT--CTGTTCGCG-TTCTCGTTCTTGCT---TCCCTTCCTCTACTGTTTGGCAAA-GTCTTCGCCAGC--------GTCCCGTGGACGTCGTTTCACCGCGTACCTGACGCCCCATGTTACCCGCCCACAACTCCCTCGATGCCGAGATCTTGGCTTTGGAGTGTGAATACTTGGATGCTCTGTCCGCCGGTA---GTTTCGAATCTCT---CGTCCAGCCCTGCCAAAACCTCTTCACCCGCGCCTACCATTCTCACAGTCAAGGGACGATCTCTCCGCGCACGATGAGGCATCTCGTTCGTGTGGCGGCATGGATTCGTCCAGTCTCTTGGGCGCTCTTCAGCATCGAAACGGAACACTCGGCCGTCGCAAAGGGGCTCCGAACGCA-GGCCGCCGAATATCTC---------------------GAACAGAAGCCCTTCCCCC-TCGCCTCCCAAC-CTGCCC---CCATCGGCGACGATTCGGCCTCCTTCGCGCCCTACCGCCGCTGGTTCCTCGACAACTTCTCAAATCCCTATCCGTCTTCGTCCGATAA-------------
>Ss6832
GCCGTAGATGCTGCGTACCGCGCCTT---TGCCGCTAACAC--------------------------------------------------------------------------CTCGCCGAAAATGCGCCGCCGCACCTCATCCGCTGCGCTCAAATACTCTTGCACC--------------AAGCGTTGCCTGAGCGA--GCTCGCATATCGCTCGAGGATTCCCG---CTTCCGCTTGGT-CTATTGAGCCGGCCAGCTGTGCCAGCA-----CGTCCCCGAACTTCCAGCGCAGTCGTTCGGCAAGGCGCGCCTCGGCAGCTTCGTAAATATTGAGCAACACTTGAAGTGTCGAGGCGGAGCATTGCTGGCGGAGCAAGTCGTCTTGAAGAGTGTGGTTGGTCGAAGGAAGGATTAAGGGGTCGAACTTGTGGG-AACTGCA--TGGAGGCAAG----TGTCCGACCATTTGCACA---------------------------------AACGCTGGGCGCTTGAGCAGTGATGCGGCAGCA-GCGACAATACGGCCGTGTACTTCAGCTTCCATGG------CGGGGG------TGAT--GAAGAGAGAGGTGAGGCGGAGGCC----------------GCGCGCGGCACCTTC-----GCAGTCGGGGCCACCGTCGCTCGGACCTCC----CACT------TTG-TTCACAG------CTCTTTGTT-CTCCGCTTTGTC-CTTT-------------CCTTTGTCTCCTCCATC--CTGCTCGCA-TTCTGGTTTTTACT---TCTCTCTCC-TGCTGTGTCGTTAGATTCTTCGTCAGC-----ATCCTGTGTCGGACGACGATTCTTCGCATACCTGTCGCCTCATGTTGCCCGCCCACAACTCCCTCGATGCCGAGATGCTGGCCTTTGAGCGTGCATTCCTGTGTGCTGTGTCCGCTGGGA---ATGTCCAAACCCT---CGTCCAGCCTTGCCAAGACCTCTTCGACCGTGCCTACCATTCCCTCAGTCAAGGGGCGGTCTCTCCGCGGACCATGAGGCATCTCTTTCGTGTGGCGACACAGGTTGGTGCGGTCTCTTCGGCGCTGGTCAGCCTCGAAATGGCACACTCGGCTATCACCAATCGGCTTCGAACGCA-GACCGCCGACTGTCTC---------------------GAACAGACGCCCTTCTTCC-TCGCCTCCCAAC-CCGCCC---CCATCGGCGACGACTCGGCCTCCTTCGCGCCGTACCGCCGCTGGTTTCTCGACAACTTCTCGAAGCCCTACCCCTCCACCTCCGAGAA-------------
>Ss1039
GCCATCGATGCTGAGTACCGCGCCTT---CGCCGCTGACAC--------------------------------------------------------------------------CTCGCCGACAATGCGCCGTCGCACCTCATGCGTTGTGCTCAGGTACTTTTGTACA--------------AAGCGTTGCCTGAGCGA--GCTCGCATACCGCTCGAGTATCTCGG---CTTCCGCTTGGT-CCACCAAGCCGGCTAGCTGTGCCAGCG-----CGTCGCCAAAACTCCAGCGCAGTTGTTCGGCGAGGCGCGCCTCGGCTGCTTCGTACATTTTAAGCAACATTCCAGCTGTTGCGGCGGAGCATTGGTGGCAGAGCAAGTTGTCCCGAAGGGTATGGTTGGTCGAAGGAAAGACTAGGGGTTCGAACTTGGGGG-AACCGCT--TGTAGGCAGG----CGTGCGACTGCTTGTCCT---------------------------------AACGCTGGGCTATTGAGCAGTGATACGGCAGCA-GCGACAATACGGCCGTGTACTTCAGCTTCCATGG------CGGGGG------TGAT--GAAGAGAGAGGTGAGGCGGAGGCC----------------GCGCGCGGCACCTTC-----GCAGTCGGGGCCACCGTCGCTCGGACCTCC----CACT------TTG-TTCTCAG------CTCTTTGTT-CTCCGCTTTGTC-CTTT-------------CCTTTGTCTCCTCCCTC--CTGCTCGCA-TTCTGGTTCTTACT---TCTCTCTCC-TGCTGTGTCGTTAGATTCTTCGTCAGC-----ATCCTGTGTCGGACGACGATTCTTCGCATACCTGTCGCCTCATGTTGCCCGCCCACAACTCCCTCGATGCCGAGATGCTGGCCTTTGAGCGTGCATTCCTGTGTGCTGTGTCCGCTGGGA---ATGTCCAAACCCT---CGTCCAGCCTTGCCAAGACCTCTTCGACCGCGCCTACCATTCCCTCAGTCAAGGGGCGGTCTCTCGGCAGACCATGAGGCATCTCTTTCGTGTGGCGACACAGGTTGGTGCGGTCTCTTCGGCACTGGTCAGCATCAAAACGGAACAGTCGGCTATCGCAAAATGGCTTCGAACGCA-GGCCGCCGAATGTCTC---------------------GAACAGACGCACTTCCCCT-TCGCCTCCCAAC-CTGCCC---CCATTGGCGAAGACTCGGCCTCCTTCGCGCCCTACCGCCGCTGGTTCCTCGCCAACTTCTCGAACCCCTACCCCTCCGCCTCCGAGAA-------------
>Ss1013
GCCATCGATGCTGAGTACCGCGCCTT---CGCCGCTGACAC--------------------------------------------------------------------------CTCGCCGACAATGCGCCGTCGCACCTCATGCGTTGTGCTCAGGTACTTTTGTACA--------------AAGCGTTGCCTGAGCGA--GCTCGCATACCGCTCGAGTATCTCGG---CTTCCGCTTGGT-CCACCAAGCCGGCTAGCTGTGCCAGCG-----CGTCGCCAAAACTCCAGCGCAGTTGTTCGGCGAGGCGCGCCTCGGCTGCTTCGTACATTTTAAGCAACATTCCAGCTGTTGCGGCGGAGCATTGGTGGCAGAGCAAGTTGTCCCGAAGGGTATGGTTGGTCGAAGGAAAGACTAGGGGTTCGAACTTGGGGG-AACCGCT--TGTAGGCAGG----CGTGCGACTGCTTGTCCT---------------------------------AACGCTGGGCTATTGAGCAGTGATACGGCAGCA-GCGACAATACGGCCGTGTACTTCAGCTTCCATGG------CGGGGG------TGAT--GAAGAGAGAGGTGAGGCGGAGGCC----------------GCGCGCGGCACCTTC-----GCAGTCGGGGCCACCGTCGCTCGGACCTCC----CACT------TTG-TTCTCAG------CTCTTTGTT-CTCCGCTTTGTC-CTTT-------------CCTTTGTCTCCTCCCTC--CTGCTCGCA-TTCTGGTTCTTACT---TCTCTCTCC-TGCTGTGTCGTTAGATTCTTCGTCAGC-----ATCCTGTGTCGGACGACGATTCTTCGCATACCTGTCGCCTCATGTTGCCCGCCCACAACTCCCTCGATGCCGAGATGCTGGCCTTTGAGCGTGCATTCCTGTGTGCTGTGTCCGCTGGGA---ATGTCCAAACCCT---CGTCCAGCCTTGCCAAGACCTCTTCGACCGCGCCTACCATTCCCTCAGTCAAGGGGCGGTCTCTCGGCAGACCATGAGGCATCTCTTTCGTGTGGCGACACAGGTTGGTGCGGTCTCTTCGGCACTGGTCAGCATCAAAACGGAACAGTCGGCTATCGCAAAATGGCTTCGAACGCA-GGCCGCCGAATGTCTC---------------------GAACAGACGCACTTCCCCT-TCGCCTCCCAAC-CTGCCC---CCATTGGCGAAGACTCGGCCTCCTTCGCGCCCTACCGCCGCTGGTTCCTCGCCAACTTCTCGAACCCCTACCCCTCCGCCTCCGAGAA-------------
>Sj2634
GTCGCCGAGGCGGAGTACCGCGCCTT---CGCCGCTGACAC--------------------------------------------------------------------------TTCGCCGAGAACGCGCCGCCGACACTCGTCCGCCTTTCTCAGATACAACAGCGGA--------------AGTCCCTGCCTGAGCGATCCCG--CATATCGATCGAGTACCTTCG---CTTCCGCTTGGT-CGGTGATGGCGGCTAGCTGTGCCAGCG-----CGCCGCCGAAACTCCGGCGCAGATGTTCGGCAAGGCGCGCCTCGGCAACTTCATACATTGCGAGCAACGCTTCCACTGTTGAGGCGGAGCATCCCTCGCGGAGCAAATCGTCTTGCAGGGTGTGGTTGGCCGAAGGAAGGACTAGAGGGTCGAACTTGGGGG-GATCGCT--TGGAGGCAAG----CGTTCGAATGATCGTGCT---------------------------------AAAGCTGGGCGGTTCAGCAGTGATGCGGCGGCG-GCGGCAATATGGGCGAGTCCTTCAGCTTTCAT--------------------CGAG--GATGCGATACACGAGAGAGAGGCGAAGCGAAGGGCC----GCGCGCGGCACCTTGCCGTCGGG------GCCACCGTCGCTCGGACCTCCCCT-----------TTG-CCCTCAG------GCCTTTGTT-CTCCGCTTTGTC-CTTT-------------CCTTTGTCTCCCCGTT---CTGCTCGCG-TTTTCGTTCTTGC----TCCTTTGCCCTGCTGTTTGGTACA-TTCTTGGCCAGC--------GTCCTCCCGACAACGATTCACCGCATACCTGACGCCCCATGTTGCCCTTCCACAACTCCCTCGATGCCGAGATCTTGGCCTTCGAGCGTGCATACCTGGATGCTCTGCCCACCGGTC---ATATGGAATCGCT---CGTCCAACCCTGCGAAACCCTCTTCGCCCGCGCCTCCCATTCCATCAGTCAAGGGGCGGTCTCTTCGCGCACCATCAAGCGTCTTTTCCGTGTGGCGAGCGAGATCAGCACCATCTCTTCGGCGCTCGCGAGCCTCGAAATCAAACAATCGGCCATCGCAAAAT-GCGTTCGAACGCAGACCGCCGAATGTCTC---------------------GAACAGACACCCTCCCTCC-TCGCCTTCCAAC-CTGCCT---CTGTCGGCGACGACTCGGCCTCTTTCGCGCCCTACCGCCGCTGGTTCCTCGACAACTTCGCGAACCCCTACCCCTCCGCCTCCGACAA-------------
>Ss4474
GCCGTAGGTGCTGAGTACCGCGCGTT---TGTCGCTGATAC--------------------------------------------------------------------------CTCGCCGACAATGCGCCGCCGCACTTCATCCGTTGTGCTCAAGTATTCTTGCACA--------------AAGCGCTGCCTGAGCGA--GCTTGTATATCGCTGGAGTATCTCCG---CTTCCGCTTGGT-CCGTTAAGCCGACTAGCTGTGCCAGCG-----CGTCGCCAAAACTCCAGTGCAGTTGTTCGGCGAGGCGCGCCTCGGCAACTTCGCAAGTGCTGAGCAACGCTTCCACTGTAGAGTCGGTGCATCCCAGGCGGAGCAAGTCGTCTTGAAGGGTGTGGTTGGACGGAGGCAGGACTAGAGGGCTGAACTCCAGCT-GCGGAAT--CGTGCCGGAA----TGGTGAGGCAGTCGTGCT---------------------------------AGATCTGGATGGTCGAGAAACGCAGCGGCAGCG-GCAGCGATGTGGGCAAGCGGTCCCGCCTCCATGG------TGTCGTTTGGAGTTGC--AGGATCAGGGAGAGAAGGGAAGCGTAAGA-----------AGAATGGGCGCCGACCTTGTTCGCGGCTGGCACCTTTCGCTTGGACCTC---------------CTG-TCCTTCGACGGCATCCTTTGTC-CTCCGCTCTGGCCTTG--------------CCTTTGTCTGTTCACTGGATTGCTCGTT-TCCTTTTCTTTCTC---AACTGCTTCTTGCA------TCAGCTCATTCACACGCCGAGCCCGTTCGGCTTCGCGATGTCTCTCTCTGT-----------CATGCTGCCCTCCGACGACTCCCTCGAAGCCGATGCTTTGGCCTTGCAGCAGTCGTACTTGACCGCTCTGGCGAAAGGCC---AGATCGACTCCCT---CGTTCAACCATTCGAAAACTTCGCCTTGCGCGCTTGCGACGCTTCCACGCGCGGCGCTCTCCCTTCGAGCACCATCAAAGTCGTCACGAGCGTGGCGATGTGGATTCGTACGGTCTCTTCGGCACTGGTCAGCATCGAAATGGAACACACGGCTATCGCAGAACAGCTTCGAACGCA-GGCCGCTGAATGTCTC---------------------GAACAGACGCCCTTGGCCC-TCGCCTTTCAAC-CTGGCC---CCATCGGCGACGACTCGGCCTCCTTCGCGCCCTACCGCCGCTGGTTTCTCGAAAACTTCTCGAACCCCTATCCCTCCGCCTGCGAGAA-------------
>Ss1012
GCCGTCGATGCTGAGTACCGCGCCTT---CGCCGCCGCAAC--------------------------------------------------------------------------CTCGGCGAGAATAACATGTCGCCGCTCGTCCGATGTGCTTAGGTATTCTTGCACA--------------AAGCGTTGCCTGAGCGA--GCTCGCATACTGTTCGAGTATCTCCG---CTTCGGCTTGGT-CTGTTATGCCGGCTAGCTGTGCCAGCG-----CGTCGCCGAAACTCCAGTGCACTTCTTCGGCAAGGCGCGCCTCGGCAGCTTCGTACGTGCTGAGCAACGCTTTCACTGTAGAGTCGGTGCATCCCAGGCGGAGCAAATCGTCTTGAAGGGTGTGGTTGGATGGAGGAAGGACTAGAGGGCTGAACTCCAGCT-GCGGAAT--CGCGCCTGAA----TGGTGAGGCAGTCGTGCT---------------------------------AGTTCTGGATGGTCGAGAAATGCAGCGGCAGCG-GCAGCGATGTGGGCAAGCGGTCCCGTCTCCATGG------TGTCGTTTGGAGTTGC--AGGATCAGCGGGAGAAGGGAAGCGTAAGA-----------AGAATGGGCGCTGACCTTGTTCGCGGCTGGCACCCTTCGCTTGGACCTC---------------CTG-TCCTTCGACGGCATCCTTTGTC-CTCCGCTTTGGCCTTG--------------CCTTTGTCTGTTCACTGGATGGCTTGTT-TCGTTTTCTTTCCT---AACTGCTTCTTGCA------TCAGCTCATTCACACGCCGAGCCCGTTCGGCTTCGCGACGTCTCTCTCTGT-----------CATGCTGCCCTCCGACGACTCCCTCGAAGCCGATGCTTTGGCGTTACAGGAGTCGTACTTGACCACTCTGGCGAAAGGCC---AGATCGACTCCCT---CGTTCAACCATTCGAAAACTTCGCCTTGCGCGCTTGCGACGCTTCCACGCGCGGCGCTCTCTCTTCGAGCACCATCAAAGTCGTCACGAGCGTGGCGATGTGGATTCGTACGGTCTCTTCGGTACTGATCAGCATCGAAACGGAACAATCGGCTATCGTAGAAT-GCTTTCGAAGGCAGGCCGCCCAATATCTCGA-------------------ACAGACGACACCCTTTCCTCTCTCCTCCCAAC-CTGCCG---CCAACGGCGACGACTCTGCCTCCTTCGCGCCCTATCGCCGCTGGTTCCTCGACAACTTCTCGAATCCCTACCCGTCCTCCTCCG-----------------
>SsIHMT
GCCGTCGATGCTGAGTACTGTGCCTTGGCCGCCGCCGCGAC--------------------------------------------------------------------------CTCGGCGAGAACGTTACGTCGGCACTCGTCCGATGCCCTCAAGTATCCTCGCGCA--------------AACCGTTGCCTGAGCGCATCGT--CGATGCGGTCCAAAACGTCCC---CGTCCTTTGCGT-CCATTACGGCGGCTAGCTGTGCCAGGG-----CATCGCCAAAACTCGAGCGCAGGTGTTCGGCAAGGCGCGCCTCGGCAACTTCGTACATGCCAAGCAGCGCTTTCACTGTGGAGGCGGTGCATCCCAGGGCGAGCAAATCGTCTTGAAGGGTGTGGTTGGACGGAGGAAGGACTAGAGGGCTGAACTTCACCT-GCGGAAT--CGCGCCCGAA----TGGTGAGGCAGTCGTGTT---------------------------------AGCTGCGGGTGATCGAGAAACGCAGCGGCAGCG-GCAGCGATGTGGGCTAGTGGTCCCGTCTCCATGG------TGTCGTTTGGCGTCGC--AAAGTCAGCGGGAGTAGGGAAAGCGAAGA-----------AGGGGCGCTGCCGTTGTTCGCGG---CCGGCACCCTTGGCTCGGACCTCC----GCCA----------TCCTTCGACCGCGTCCTTTGTC-CTCCGCTTTGGCCTTG--------------CCTCTGTCTGTTCGCAGGATTGCTTGTT-TCTCTTCGTTTGCC---GACCGCTTGTTGCATCGGGTCATTCCTACGCCTTTCCCGTTCGGCCTTCCCGATGCCCCTCTCTGC----------------CATGCTTCCCACCGACGACTCCCTCGCAGCCGATGCCTTGGCGTTGGAGCGGTCATATTTGACCGCTCTGGCAGAAGGAC---AGATCGACTCCCT---CGTTCAACGATTCGAAGACTTTGCCTTGCGTGCCTGCGAAGCTTCCACGCGAGGCGCTCTCCCCTTGAGCGCGATGAAACTGGTTGTGAGACTGGCGGCACGGATTCGTACGATCTCTTCGGCACTGGTCAGCATCAAAACGGAGCAATCGGCTATCGAAGAGT-GCTCTCGAACGCAGGCCGCCGAATGTCTC---------------------GAGCAAACGCCCTTCCACC-TCGACTCCCAAC-CTGCCC---CTCTGGGCGACGACTCGGTTTCCTTCGCGCCCTACCGCCGCTGGTTCCTCGACAACTTCTCGAACCCCTACCCCTCCGCCCCCCAGAA-------------
>Sj4351
GCCATCGATGCTGAGTACCGCGCCTT---TGCCGCTGACAC--------------------------------------------------------------------------CTCGCCGAGCATGCGCCGCCGACACTCCTCCGCCATGCTCAGATACATCAGCGGA--------------AGTCGCTTCCTGAGCGACCCCG--CATATCGCTCGAGTACCTCCG---CTTCCGCTTGGT-CTGTAACGGCGGCTACCTGTGCCAGCG-----TGTCGCCGAAACTCCAGCGCGTTCGTTCGGCGAGGCGCGCCTCGGCGACTTCATACATTCCGAGCAACGCTTCCACTGTCGAGGCGGAGCATCCCTGCCGGAGCAAGTCGTCTTGAAGGGTGTGGTTGGTCGAAGGAAGGACTAGAGGGTCGAACTCCAGCC-GCGGAAT--CGCGCCCGAA----TAGTGAAGCAGTCGTGCT---------------------------------AGCTGTGGGTGGTCGAGAACCGCAGCGGCAGCG-GCAGCCATCTGGGCGTGCGATGCGGTATCCATGG------TGTCGTTTGGGGTTAC--AAAGCGGACGG-GAGGAGGGAAAGCG--------------AAGAGAGGCGCTGCCCTTGTTCGTGGTGGACACCCTTCGCTCGGACCTCCT-------------CCG-TCCTTCGACCCCGTCCTTTGTC-CTCCGCTTTGGCCTTG--------------CCTTTGTCTGTTTGCTGGACTGCTTGTT-TCTTC--CCTTGCC-----CAACTGCTTGTGGCATCAGCCCATTCATACACCACTCCCGTTCGACCTTGCGACGCACGTCTAC----------------CATGCTGTCCGCCGACGATTCCCTCGAAGCCGACGCTTTGGCATTGGAACGATCGTTCTTGATCGCTCTGGCGAAAGGAC---AGATCGACTCCCT---CGTACAACCCTTCGAAAACCTCTTCTTGCGCGCCGGCGACGCTTCCAGGCGCGAGGCTCTCCCTTCGAGCACCATGAAAATTGTCAGGAGCGTGGCGGCACAGGTTGGTGTGGTCTCTTCGACACTGGCCAGCATCGAGACCAAACAATCGGCTATCACCAAAT-GCGTTCGAACGCAGGTCGCCGAATGTCTC---------------------AAACAGACACCCTCCCTCT-TCCCCTCTCCAC-CTGCCC---CCGTCGGCGACGACTCCGCCTCCTTCGCACCCTACCGCCGTTGGTTCCTCGACAACTTCTCGAACCCCTACCCGTCCTCCTCCGACAA-------------
>Sj1522
GCCATCGATGCTGAGTACCGCGCCTT---TGCCGCTGACAC--------------------------------------------------------------------------CTCGCCGAGCATGCGCCGCCGACACTCCTCCGCCATGCTCAGATACATCAGCGGA--------------AGTCGCTTCCTGAGCGACCCCG--CATATCGCTCGAGTACCTCCG---CTTCCGCTTGGT-CTGTAACGGCGGCTACCTGTGCCAGCG-----TGTCGCCGAAACTCCAGCGCGTTCGTTCGGCGAGGCGCGCCTCGGCGACTTCATACATTCCGAGCAACGCTTCCACTGTCGAGGCGGAGCATCCCTGCCGGAGCAAGTCGTCTTGAAGGGTGTGGTTGGTCGAAGGAAGGACTAGAGGGTCGAACTCCAGCC-GCGGAAT--CGCGCCCGAA----TAGTGAAGCAGTCGTGCT---------------------------------AGCTGTGGGTGGTCGAGAACCGCAGCGGCAGCG-GCAGCCATCTGGGCGTGCGATGCGGTATCCATGG------TGTCGTTTGGGGTTAC--AAAGCGGACGGGAGGAGGGAAAGCG---------------AAGAGAGGCGCTGCCCTTGTTCGTGGTGGACACCCTTCGCTCGGACCTCCT-------------CCG-TCCTTCGACCCCGTCCTTTGTC-CTCCGCTTTGGCCTTG--------------CCTTTGTCTGTTTGCTGGACTGCTTGTT-TCTTC--CCTTGCC-----CAACTGCTTGTGGCATCAGCCCATTCATACACCACTCCCGTTCGACCTTGCGACGCACGTCTAC----------------CATGCTGTCCGCCGACGATTCCCTCGAAGCCGACGCTTTGGCATTGGAACGATCGTTCTTGATCGCTCTGGCGAAAGGAC---AGATCGACTCCCT---CGTACAACCCTTCGAAAACCTCTTCTTGCGCGCCGGCGACGCTTCCAGGCGCGAGGCTCTCCCTTCGAGCACCATGAAAATTGTCAGGAGCGTGGCGGCACAGGTTGGTGTGGTCTCTTCGACACTGGCCAGCATCGAGACCAAACAATCGGCTATCACCAAAT-GCGTTCGAACGCAGGTCGCCGAATGTCTC---------------------AAACAGACACCCTCCCTCT-TCCCCTCTCCAC-CTGCCC---CCGTCGGCGACGACTCCGCCTCCTTCGCACCCTACCGCCGTTGGTTCCTCGACAACTTCTCGAACCCCTACCCGTCCTCCTCCGACAA-------------
>Sj5470
GTCGCCGAGGCGGAGTACCGCGCCTT---CGCCGCCACCAC--------------------------------------------------------------------------CTCTGCGAGGATGCTTCGTCGGCAGTCGTCCGCCGAACTCAGGTAAGACATCGCC--------------AGTCGATGCCTGAGAGCATGAT--CATAGCGCTTCATAACGCCTT---CGTCGT-------CTACAAAGACGCGCAGCTTTGTTACTG-----TATTAGAAAGGCTTTGTCGAACGAGTTCGGCGAGGCGCTCCTCTGCAGCTTCGTACAGCTCGACGAGCGCATCCACTGACGAGGACGAACATCCTAGCCGAATCAGATCCGCTTGAAGGGTGTGGTTGGTCGAAGGAAGGACTAGAGGGCTGAACTCCAGCT-GCGAAAT--TGCGTCCGAA----TGGTGAGGCGGTCGTGCA---------------------------------AGTTGTGGGTGCTCGAGAAGCGCAGCAGCAGCG-GCAGCGATGCGGGCGTGCGATCCGGTCTCCATGG------TGTCGTTCGAGGTTGC--AGAGCGAGCGGGAGGAGGGAAGGCGA--------------AGAAGGGGCGCTGTCCTTGTTCACGGCTGGCACCCTTCGCTCGGAC--------CCCG------TCG-CCCTTCATCCGCGTCCTTTGTC-CTCCGCTTTGGCCTTG--------------CCTTTGTCTGTTCGTTGGATTGCTTGCT-TCTTC--CCTTTCC---CACTGCTCGTTGCA-----------CCAGTCATTCAC----ACGCCGCTCCCGTTCCGCCTTGCGCCGCGCGTCTTTGT---CATGCTGCCCGCCGACGATTCCCTCGAAGCCGACGCTCTGGCGCTGGAGCAGTCGTTCTTGAACGCTCTGGCGAATAAAC---AGATCGACTCCCT---CGTTCAACCCCTGGAAAACCTCTTCCTGCGCGCCGGCCACGCTTCCGAACGCGGCACTCTCCCCTCGAGCACCATGAAACGGGTCGCGAGAGTGGCGACCTGGATTGGTACGGTCTCTTCTAAATTGGCCCGCCTCGATGGCGTGCTCTTGGCTATCCTAAAGG-ACGTGGACGACCAAGTCCCACGAGATCTTCAAGACGCC----------------------CCCTCACCGCTCGCCCACCACT-CCTCTCCTCTTGCCGGCGACGACTCGGCCTCCTTCTCGCCTTACCGCCGCTGGTTCCTTGACAACTTCTCAAACCCCTACCCCTCCGCCTCCGACAA-------------
