# Supplementary material for: Evidence for maintenance of sex determinants but not of sexual stages in red yeasts, a group of early diverged basidiomycetes
Source: BMC Evol Biol. 2011 Aug 31;11:249. doi: 10.1186/1471-2148-11-249 (PMC3236058; doi:10.1186/1471-2148-11-249)
Supplement: Additional file 6 — Supplementary Files 1. Files used to construct the phylogenetic tree represented in Figure 1 (alignment file: "Fig1Align.fas"; Tree files: "Fig1TreeNewick.nwk ", "Fig1TreeNexus.nex", and "Fig1TreeRootNexus.nex"). Supplementary Files 2. Files used to construct the phylogenetic trees represented in Figure 2 (alignment file for Ste3a1: "Fig2A1Align.fas"; Tree files: "Fig2A1TreeNewick.nwk", "Fig2A1TreeNexus.nex", "Fig2A1TreeRootNexus.nex"; alignment file for Ste3a2: "Fig2A2Align.fas"; Tree files: "Fig2A2TreeNewick.nwk", "Fig2A2TreeNexus.nex", "Fig2A2TreeRootNexus.nex"). Supplementary Files 3. Files used to construct the phylogenetic tree represented in Figure 4 (alignment file: "Fig4Align.fas"; Tree files: "Fig4TreeNewick.nwk", "Fig4TreeRootNexus.nex"). Nexus files can be viewed by Mesquite software http://mesquiteproject.org/mesquite/download/download.html). [file 1471-2148-11-249-S6.ZIP › Additional_File_6/Supplementary_Files_3/Fig4TreeNewick.nwk.nwk]

((((((((Rb1310:0.00429501,Rb9072:0.00402516)1.0000:0.23227897,RbA122:0.20978206)0.8000:0.03094200,(Rhgr3043:0.19152230,RhgrWP1:0.26639052)0.9380:0.07307414)0.5860:0.00710738,Rb1025:0.25465922)0.3780:0.00045867,(Rhgl2367:0.23268775,(Rhgl3907:0.00000000,(Rhgl5599:0.00000000,(Rhgl20:0.00000000,Rhgl4107:0.00000000)0.2680:0.00000000)0.2220:0.00000000)1.0000:0.17624559)0.8730:0.07336817)0.2430:0.01820590,(Rb1033:0.27618093,RhgrAJ132:0.28252434)0.5370:0.01868631)0.8400:0.09098752,(((Rb4777:0.43329548,Rb7809:0.69057374)0.2780:0.02795542,Rb4915:0.38662595)0.0840:0.00000010,((((Rb1034:0.00000000,Rb1037:0.00000000)1.0000:0.35680780,Rb6020:0.32652662)0.3780:0.09175858,(Rb1629:0.15841456,Rhgr2826:0.12770818)0.9980:0.17912414)0.2860:0.00000010,((Rb2366:0.39252724,RhgrAJ130:0.41670855)0.1740:0.01282568,(RhglC13A1:0.35963221,(Rb7808:0.29968066,Rb9071:0.36596033)0.7720:0.00000023)0.2980:0.03228901)0.1050:0.03544238)0.0790:0.05491831)0.1080:0.00000010)0.3810:0.06971729,((Rd2920:0.30496702,Rd6085:0.16737915)0.7610:0.07144716,(Rd324:0.33759832,Rd6084:0.29180848)0.7690:0.02038648)0.7190:0.03487168,((((Ss4474:0.06070926,Ss1012:0.04440000)0.9980:0.07998157,SsIHMT:0.08982981)0.9260:0.06473864,(Sj5470:0.25885314,(Sj4351:0.00000020,Sj1522:0.00513653)1.0000:0.18258270)0.3130:0.00000000)0.6680:0.11968333,(Sj2634:0.12128478,((((Ss1039:0.00000000,Ss1013:0.00000000)0.9970:0.04244683,Ss6832:0.05738489)0.9840:0.03890523,Ss648:0.11141488)0.9500:0.05348980,(((Ss6322:0.08105712,Ss7260:0.05753418)0.9380:0.04747868,(Ss496:0.00000000,Ss490:0.00000000)1.0000:0.09856898)0.4610:0.05153835,(Ss4558:0.10163120,((Ss2241:0.00000000,Ss4623:0.00000000)0.9940:0.04638973,(Ss483:0.00000000,Ss2647:0.00000000)0.9960:0.03863560)0.9530:0.04142853)0.6800:0.00000011)0.5870:0.01091186)0.7330:0.05452799)0.7490:0.04304248)1.0000:0.88599926);
