# Supplementary material for: Evidence for maintenance of sex determinants but not of sexual stages in red yeasts, a group of early diverged basidiomycetes
Source: BMC Evol Biol. 2011 Aug 31;11:249. doi: 10.1186/1471-2148-11-249 (PMC3236058; doi:10.1186/1471-2148-11-249)
Supplement: Additional file 6 — Supplementary Files 1. Files used to construct the phylogenetic tree represented in Figure 1 (alignment file: "Fig1Align.fas"; Tree files: "Fig1TreeNewick.nwk ", "Fig1TreeNexus.nex", and "Fig1TreeRootNexus.nex"). Supplementary Files 2. Files used to construct the phylogenetic trees represented in Figure 2 (alignment file for Ste3a1: "Fig2A1Align.fas"; Tree files: "Fig2A1TreeNewick.nwk", "Fig2A1TreeNexus.nex", "Fig2A1TreeRootNexus.nex"; alignment file for Ste3a2: "Fig2A2Align.fas"; Tree files: "Fig2A2TreeNewick.nwk", "Fig2A2TreeNexus.nex", "Fig2A2TreeRootNexus.nex"). Supplementary Files 3. Files used to construct the phylogenetic tree represented in Figure 4 (alignment file: "Fig4Align.fas"; Tree files: "Fig4TreeNewick.nwk", "Fig4TreeRootNexus.nex"). Nexus files can be viewed by Mesquite software http://mesquiteproject.org/mesquite/download/download.html). [file 1471-2148-11-249-S6.ZIP › Additional_File_6/Supplementary_Files_3/Fig4TreeRootNexus.nex.nex]

#NEXUS
[written Tue Jul 12 15:22:11 BST 2011 by Mesquite  version 2.74 (build 550) at CREMSERVER/10.140.73.220]

BEGIN TAXA;
	TITLE Taxa;
	DIMENSIONS NTAX=50;
	TAXLABELS
		Rb1310 Rb9072 RbA122 Rhgr3043 RhgrWP1 Rb1025 Rhgl2367 Rhgl3907 Rhgl5599 Rhgl20 Rhgl4107 Rb1033 RhgrAJ132 Rb4777 Rb7809 Rb4915 Rb1034 Rb1037 Rb6020 Rb1629 Rhgr2826 Rb2366 RhgrAJ130 RhglC13A1 Rb7808 Rb9071 Rd2920 Rd6085 Rd324 Rd6084 Ss4474 Ss1012 SsIHMT Sj5470 Sj4351 Sj1522 Sj2634 Ss1039 Ss1013 Ss6832 Ss648 Ss6322 Ss7260 Ss496 Ss490 Ss4558 Ss2241 Ss4623 Ss483 Ss2647 
	;

END;


BEGIN TREES;
	Title Imported_trees;
	LINK Taxa = Taxa;
	TRANSLATE
		1 Rb1310,
		2 Rb9072,
		3 RbA122,
		4 Rhgr3043,
		5 RhgrWP1,
		6 Rb1025,
		7 Rhgl2367,
		8 Rhgl3907,
		9 Rhgl5599,
		10 Rhgl20,
		11 Rhgl4107,
		12 Rb1033,
		13 RhgrAJ132,
		14 Rb4777,
		15 Rb7809,
		16 Rb4915,
		17 Rb1034,
		18 Rb1037,
		19 Rb6020,
		20 Rb1629,
		21 Rhgr2826,
		22 Rb2366,
		23 RhgrAJ130,
		24 RhglC13A1,
		25 Rb7808,
		26 Rb9071,
		27 Rd2920,
		28 Rd6085,
		29 Rd324,
		30 Rd6084,
		31 Ss4474,
		32 Ss1012,
		33 SsIHMT,
		34 Sj5470,
		35 Sj4351,
		36 Sj1522,
		37 Sj2634,
		38 Ss1039,
		39 Ss1013,
		40 Ss6832,
		41 Ss648,
		42 Ss6322,
		43 Ss7260,
		44 Ss496,
		45 Ss490,
		46 Ss4558,
		47 Ss2241,
		48 Ss4623,
		49 Ss483,
		50 Ss2647;
	TREE 'Imported tree 0+' = ((((((((51:0.00429501,52:0.00402516)1.0000:0.23227897,53:0.20978206)0.8000:0.030942,(54:0.1915223,55:0.26639052)0.9380:0.07307414)0.5860:0.00710738,56:0.25465922)0.3780:4.5867E-4,(57:0.23268775,(58:0.0,(59:0.0,(60:0.0,61:0.0)0.2680:0.0)0.2220:0.0)1.0000:0.17624559)0.8730:0.07336817)0.2430:0.0182059,(62:0.27618093,63:0.28252434)0.5370:0.01868631)0.8400:0.09098752,(((64:0.43329548,65:0.69057374)0.2780:0.02795542,66:0.38662595)0.0840:1.0E-7,((((67:0.0,68:0.0)1.0000:0.3568078,69:0.32652662)0.3780:0.09175858,(70:0.15841456,71:0.12770818)0.9980:0.17912414)0.2860:1.0E-7,((72:0.39252724,73:0.41670855)0.1740:0.01282568,(74:0.35963221,(75:0.29968066,76:0.36596033)0.7720:2.3E-7)0.2980:0.03228901)0.1050:0.03544238)0.0790:0.05491831)0.1080:1.0E-7)0.3810:0.06971729,((77:0.30496702,78:0.16737915)0.7610:0.07144716,(79:0.33759832,80:0.29180848)0.7690:0.02038648)0.7190:0.03487168,((((81:0.06070926,82:0.0444)0.9980:0.07998157,83:0.08982981)0.9260:0.06473864,(84:0.25885314,(85:2.0E-7,86:0.00513653)1.0000:0.1825827)0.3130:0.0)0.6680:0.11968333,(87:0.12128478,((((88:0.0,89:0.0)0.9970:0.04244683,90:0.05738489)0.9840:0.03890523,91:0.11141488)0.9500:0.0534898,(((92:0.08105712,93:0.05753418)0.9380:0.04747868,(94:0.0,95:0.0)1.0000:0.09856898)0.4610:0.05153835,(96:0.1016312,((97:0.0,98:0.0)0.9940:0.04638973,(99:0.0,100:0.0)0.9960:0.0386356)0.9530:0.04142853)0.6800:1.1E-7)0.5870:0.01091186)0.7330:0.05452799)0.7490:0.04304248)1.0000:0.88599926);

END;


Begin MESQUITE;
		MESQUITESCRIPTVERSION 2;
		TITLE AUTO;
		tell ProjectCoordinator;
		timeSaved 1310480531060;
		getEmployee #mesquite.minimal.ManageTaxa.ManageTaxa;
		tell It;
			setID 0 5399236301230382972;
		endTell;
		getWindow;
		tell It;
			suppress;
			setResourcesState false false 264;
			setPopoutState 400;
			setExplanationSize 0;
			setAnnotationSize 0;
			setFontIncAnnot 0;
			setFontIncExp 0;
			setSize 1360 650;
			setLocation -8 -8;
			setFont SanSerif;
			setFontSize 10;
			getToolPalette;
			tell It;
			endTell;
			desuppress;
		endTell;
		getEmployee  #mesquite.trees.BasicTreeWindowCoord.BasicTreeWindowCoord;
		tell It;
			makeTreeWindow #5399236301230382972  #mesquite.trees.BasicTreeWindowMaker.BasicTreeWindowMaker;
			tell It;
				suppressEPCResponse;
				setTreeSource  #mesquite.trees.StoredTrees.StoredTrees;
				tell It;
					setTreeBlock 1;
					toggleUseWeights off;
				endTell;
				setAssignedID 822.1310480330179.8754630919302677794;
				getTreeWindow;
				tell It;
					setExplanationSize 30;
					setAnnotationSize 20;
					setFontIncAnnot 0;
					setFontIncExp 0;
					setSize 1096 583;
					setLocation -8 -8;
					setFont SanSerif;
					setFontSize 10;
					getToolPalette;
					tell It;
						setTool mesquite.trees.BasicTreeWindowMaker.BasicTreeWindow.zoom;
					endTell;
					setActive;
					getTreeDrawCoordinator #mesquite.trees.BasicTreeDrawCoordinator.BasicTreeDrawCoordinator;
				tell It;
					suppress;
					setTreeDrawer  #mesquite.trees.SquareTree.SquareTree;
					tell It;
						setNodeLocs #mesquite.trees.NodeLocsStandard.NodeLocsStandard;
						tell It;
							branchLengthsToggle on;
							toggleScale on;
							toggleBroadScale off;
							toggleCenter on;
							toggleEven on;
						endTell;
						setEdgeWidth 6;
						orientUp;
						setCornerMode Right_Angle  50;
					endTell;
					setBackground White;
					setBranchColor Black;
					showNodeNumbers off;
					showBranchColors on;
					labelBranchLengths off;
					centerBrLenLabels on;
					showBrLensUnspecified on;
					showBrLenLabelsOnTerminals on;
					setBrLenLabelColor 0 0 255;
					setNumBrLenDecimals 6;
					desuppress;
					getEmployee #mesquite.trees.BasicDrawTaxonNames.BasicDrawTaxonNames;
					tell It;
						setColor Black;
						toggleColorPartition on;
						toggleShadePartition off;
						toggleShowFootnotes on;
						toggleNodeLabels on;
						toggleCenterNodeNames off;
						toggleShowNames on;
						namesAngle ?;
					endTell;
				endTell;
					setTreeNumber 1;
					setTree '(((((((((1:0.00429501,2:0.00402516)1.0000:0.23227897,3:0.20978206)0.8000:0.030942,(4:0.1915223,5:0.26639052)0.9380:0.07307414)0.5860:0.00710738,6:0.25465922)0.3780:4.5867E-4,(7:0.23268775,(8:0.0,(9:0.0,(10:0.0,11:0.0)0.2680:0.0)0.2220:0.0)1.0000:0.17624559)0.8730:0.07336817)0.2430:0.0182059,(12:0.27618093,13:0.28252434)0.5370:0.01868631)0.8400:0.09098752,(((14:0.43329548,15:0.69057374)0.2780:0.02795542,16:0.38662595)0.0840:1.0E-7,((((17:0.0,18:0.0)1.0000:0.3568078,19:0.32652662)0.3780:0.09175858,(20:0.15841456,21:0.12770818)0.9980:0.17912414)0.2860:1.0E-7,((22:0.39252724,23:0.41670855)0.1740:0.01282568,(24:0.35963221,(25:0.29968066,26:0.36596033)0.7720:2.3E-7)0.2980:0.03228901)0.1050:0.03544238)0.0790:0.05491831)0.1080:1.0E-7)0.3810:0.06971729,((27:0.30496702,28:0.16737915)0.7610:0.07144716,(29:0.33759832,30:0.29180848)0.7690:0.02038648)0.7190:0.03487168):0.44299963,((((31:0.06070926,32:0.0444)0.9980:0.07998157,33:0.08982981)0.9260:0.06473864,(34:0.25885314,(35:2.0E-7,36:0.00513653)1.0000:0.1825827)0.3130:0.0)0.6680:0.11968333,(37:0.12128478,((((38:0.0,39:0.0)0.9970:0.04244683,40:0.05738489)0.9840:0.03890523,41:0.11141488)0.9500:0.0534898,(((42:0.08105712,43:0.05753418)0.9380:0.04747868,(44:0.0,45:0.0)1.0000:0.09856898)0.4610:0.05153835,(46:0.1016312,((47:0.0,48:0.0)0.9940:0.04638973,(49:0.0,50:0.0)0.9960:0.0386356)0.9530:0.04142853)0.6800:1.1E-7)0.5870:0.01091186)0.7330:0.05452799)0.7490:0.04304248)1.0000:0.44299963)<> <> <  setBetweenBits = selected >;';
					setDrawingSizeMode 0;
					toggleLegendFloat on;
					scale 0;
					toggleTextOnTree off;
					showWindow;
				endTell;
				desuppressEPCResponse;
				getEmployee #mesquite.trees.ColorBranches.ColorBranches;
				tell It;
					setColor Red;
					removeColor off;
				endTell;
				getEmployee #mesquite.ornamental.BranchNotes.BranchNotes;
				tell It;
					setAlwaysOn off;
				endTell;
				getEmployee #mesquite.ornamental.ColorTreeByPartition.ColorTreeByPartition;
				tell It;
					colorByPartition off;
				endTell;
				getEmployee #mesquite.ornamental.DrawTreeAssocDoubles.DrawTreeAssocDoubles;
				tell It;
					setOn on;
					setDigits 4;
					writeAsPercentage off;
					toggleCentred on;
					toggleHorizontal on;
					setFontSize 10;
					setOffset 0  0;
				endTell;
				getEmployee #mesquite.ornamental.DrawTreeAssocStrings.DrawTreeAssocStrings;
				tell It;
					setOn on;
					toggleCentred on;
					toggleHorizontal on;
					setFontSize 10;
					setOffset 0  0;
				endTell;
				getEmployee #mesquite.trees.TreeInfoValues.TreeInfoValues;
				tell It;
					panelOpen false;
				endTell;
			endTell;
		endTell;
		endTell;
end;
